# Supplementary material for: Untargeted Metabolomics Reveals Molecular Effects of Ketogenic Diet on Healthy and Tumor Xenograft Mouse Models
Source: Int J Mol Sci. 2019 Aug 8;20(16):3873. doi: 10.3390/ijms20163873 (PMC6719192; doi:10.3390/ijms20163873)
Supplement: Supplementary file 1 [file ijms-20-03873-s001.zip]

Archive with 117 entries (115 files):
- ijms-546015-supplementary-XML/
- ijms-546015-supplementary-XML/Database entries/
- ijms-546015-supplementary-XML/Database entries/1,4-Cyclohexanedicarboxylic acid_HILIC_negative_mz171.0662_rt1.85.tsv
- ijms-546015-supplementary-XML/Database entries/1,4-Cyclohexanedicarboxylic acid_RP_negative_mz171.0663_rt5.01.tsv
- ijms-546015-supplementary-XML/Database entries/2,3-Pyridinedicarboxylic acid_RP_negative_mz166.0144_rt1.41.tsv
- ijms-546015-supplementary-XML/Database entries/2,3-Pyridinedicarboxylic acid_RP_positive_mz168.0292_rt1.43.tsv
- ijms-546015-supplementary-XML/Database entries/2-Hydroxy-3-Methylbutyric acid_RP_negative_mz117.0557_rt4.56.tsv
- ijms-546015-supplementary-XML/Database entries/2-Methylbutyrylcarnitine_HILIC_positive_mz246.1701_rt7.74.tsv
- ijms-546015-supplementary-XML/Database entries/2-Methylbutyrylcarnitine_RP_positive_mz246.1701_rt4.65.tsv
- ijms-546015-supplementary-XML/Database entries/3-methylglutarylcarnitine_HILIC_negative_mz288.1454_rt11.54.tsv
- ijms-546015-supplementary-XML/Database entries/3-Methylglutarylcarnitine_HILIC_positive_mz290.1598_rt11.48.tsv
- ijms-546015-supplementary-XML/Database entries/3-Methylglutarylcarnitine_RP_negative_mz288.1455_rt4.35.tsv
- ijms-546015-supplementary-XML/Database entries/3-Methylglutarylcarnitine_RP_positive_mz290.1599_rt4.30.tsv
- ijms-546015-supplementary-XML/Database entries/5,6 Dihydrouridine_HILIC_negative_mz245.0779_rt3.54.tsv
- ijms-546015-supplementary-XML/Database entries/Acetoacetic acid_RP_negative_mz101.0243_rt1.29.tsv
- ijms-546015-supplementary-XML/Database entries/Acetyltaurine_HILIC_negative_mz166.0178_rt6.73.tsv
- ijms-546015-supplementary-XML/Database entries/Adipic acid_HILIC_negative_mz145.0504_rt2.14.tsv
- ijms-546015-supplementary-XML/Database entries/Adipic acid_RP_negative_mz145.0505_rt4.50.tsv
- ijms-546015-supplementary-XML/Database entries/beta Alanine_HILIC_positive_mz90.0551_rt12.59.tsv
- ijms-546015-supplementary-XML/Database entries/beta Alanine_RP_positive_mz90.0550_rt0.80.tsv
- ijms-546015-supplementary-XML/Database entries/Citric acid_HILIC_negative_mz191.0197_rt16.85.tsv
- ijms-546015-supplementary-XML/Database entries/Citric acid_RP_negative_mz191.0197_rt2.06.tsv
- ijms-546015-supplementary-XML/Database entries/Citrulline_HILIC_negative_mz174.0885_rt13.56.tsv
- ijms-546015-supplementary-XML/Database entries/Citrulline_HILIC_positive_mz176.1030_rt13.62.tsv
- ijms-546015-supplementary-XML/Database entries/Citrulline_RP_negative_mz174.0883_rt0.84.tsv
- ijms-546015-supplementary-XML/Database entries/Citrulline_RP_positive_mz176.1030_rt0.86.tsv
- ijms-546015-supplementary-XML/Database entries/DL-2-Aminoadipic acid_HILIC_positive_mz162.0763_rt13.07.tsv
- ijms-546015-supplementary-XML/Database entries/DL-2-Aminoadipic acid_RP_negative_mz160.0614_rt0.93.tsv
- ijms-546015-supplementary-XML/Database entries/DL-2-Aminoadipic acid_RP_positive_mz162.0761_rt0.97.tsv
- ijms-546015-supplementary-XML/Database entries/DL-Isocitric acid lactone_HILIC_negative_mz173.0090_rt12.30.tsv
- ijms-546015-supplementary-XML/Database entries/DL-Isocitric acid lactone_RP_negative_mz173.0090_rt1.28.tsv
- ijms-546015-supplementary-XML/Database entries/Fumaric acid (Fumarate)_RP_negative_mz115.0036_rt1.79.tsv
- ijms-546015-supplementary-XML/Database entries/gamma-Aminobutyric acid (GABA)_HILIC_positive_mz104.0706_rt11.90.tsv
- ijms-546015-supplementary-XML/Database entries/gamma-Aminobutyric acid (GABA)_RP_positive_mz104.0706_rt0.84.tsv
- ijms-546015-supplementary-XML/Database entries/Isocitric acid_HILIC_negative_mz191.0197_rt14.35.tsv
- ijms-546015-supplementary-XML/Database entries/Isocitric acid_RP_negative_mz191.0196_rt0.99.tsv
- ijms-546015-supplementary-XML/Database entries/L-Alanine (alpha Alanine)_HILIC_negative_mz88.0401_rt12.22.tsv
- ijms-546015-supplementary-XML/Database entries/L-Alanine (alpha Alanine)_RP_positive_mz90.0551_rt0.81.tsv
- ijms-546015-supplementary-XML/Database entries/L-Asparagine_HILIC_negative_mz131.0460_rt12.90.tsv
- ijms-546015-supplementary-XML/Database entries/L-Asparagine_HILIC_positive_mz133.0607_rt12.96.tsv
- ijms-546015-supplementary-XML/Database entries/L-Asparagine_RP_negative_mz131.0461_rt0.79.tsv
- ijms-546015-supplementary-XML/Database entries/L-asparagine_RP_positive_mz133.0971_rt0.82.tsv
- ijms-546015-supplementary-XML/Database entries/L-Glutamine_HILIC_negative_mz145.0618_rt12.84.tsv
- ijms-546015-supplementary-XML/Database entries/L-Glutamine_HILIC_positive_mz147.0764_rt12.90.tsv
- ijms-546015-supplementary-XML/Database entries/L-Glutamine_RP_negative_mz145.0618_rt0.81.tsv
- ijms-546015-supplementary-XML/Database entries/L-Glutamine_RP_positive_mz147.0765_rt0.80.tsv
- ijms-546015-supplementary-XML/Database entries/L-Methionine_HILIC_positive_mz150.0584_rt10.27.tsv
- ijms-546015-supplementary-XML/Database entries/L-Methionine_RP_positive_mz150.0584_rt1.46.tsv
- ijms-546015-supplementary-XML/Database entries/L-Ornithine_HILIC_positive_mz133.0972_rt15.93.tsv
- ijms-546015-supplementary-XML/Database entries/L-Ornithine_RP_negative_mz131.0825_rt0.84.tsv
- ijms-546015-supplementary-XML/Database entries/L-Ornithine_RP_positive_mz133.0972_rt0.73.tsv
- ijms-546015-supplementary-XML/Database entries/L-Proline_HILIC_positive_mz116.0707_rt11.29.tsv
- ijms-546015-supplementary-XML/Database entries/L-Proline_RP_positive_mz116.0707_rt0.90.tsv
- ijms-546015-supplementary-XML/Database entries/L-Serine_HILIC_negative_mz104.0352_rt12.84.tsv
- ijms-546015-supplementary-XML/Database entries/L-Serine_HILIC_positive_mz106.0500_rt12.90.tsv
- ijms-546015-supplementary-XML/Database entries/L-Serine_RP_negative_mz104.0352_rt0.79.tsv
- ijms-546015-supplementary-XML/Database entries/L-Serine_RP_positive_mz106.0500_rt0.79.tsv
- ijms-546015-supplementary-XML/Database entries/L-Threonine_HILIC_positive_mz120.0656_rt12.35.tsv
- ijms-546015-supplementary-XML/Database entries/L-Threonine_RP_negative_mz118.0509_rt0.83.tsv
- ijms-546015-supplementary-XML/Database entries/L-Threonine_RP_positive_mz120.0655_rt0.90.tsv
- ijms-546015-supplementary-XML/Database entries/L-Tyrosine_HILIC_positive_mz182.0811_rt10.79.tsv
- ijms-546015-supplementary-XML/Database entries/L-Tyrosine_RP_negative_mz180.0666_rt2.06.tsv
- ijms-546015-supplementary-XML/Database entries/L-Tyrosine_RP_positive_mz182.0813_rt2.10.tsv
- ijms-546015-supplementary-XML/Database entries/L-Valine_RP_positive_mz118.0863_rt1.17.tsv
- ijms-546015-supplementary-XML/Database entries/Maleic acid_HILIC_negative_mz115.0036_rt2.10.tsv
- ijms-546015-supplementary-XML/Database entries/Maleic acid_RP_negative_mz115.0036_rt1.68.tsv
- ijms-546015-supplementary-XML/Database entries/Malic acid_RP_negative_mz133.0141_rt1.11.tsv
- ijms-546015-supplementary-XML/Database entries/Mevalonic acid_HILIC_negative_mz147.0662_rt3.49.tsv
- ijms-546015-supplementary-XML/Database entries/mtx ketogen licha et al 2019 supplementary files.7z
- ijms-546015-supplementary-XML/Database entries/Myristoyl-L-carnitine_HILIC_positive_mz372.3110_rt3.52.tsv
- ijms-546015-supplementary-XML/Database entries/Myristoyl-L-Carnitine_RP_positive_mz372.3110_rt7.63.tsv
- ijms-546015-supplementary-XML/Database entries/N,N-Dimethylglycine_HILIC_positive_mz104.0706_rt11.28.tsv
- ijms-546015-supplementary-XML/Database entries/N,N-Dimethylglycine_RP_positive_mz104.0706_rt0.87.tsv
- ijms-546015-supplementary-XML/Database entries/N-Acetyl-L-Glutamic acid_HILIC_negative_mz188.0564_rt11.51.tsv
- ijms-546015-supplementary-XML/Database entries/N-Acetyl-L-Glutamic acid_RP_negative_mz188.0564_rt1.92.tsv
- ijms-546015-supplementary-XML/Database entries/N-Acetyl-L-Glutamic acid_RP_positive_mz190.0709_rt1.98.tsv
- ijms-546015-supplementary-XML/Database entries/N-Acetyl-L-Histidine_HILIC_negative_mz196.0726_rt12.64.tsv
- ijms-546015-supplementary-XML/Database entries/N-Acetyl-L-Histidine_HILIC_positive_mz198.0873_rt12.69.tsv
- ijms-546015-supplementary-XML/Database entries/N-Acetyl-L-Histidine_RP_negative_mz196.0727_rt0.95.tsv
- ijms-546015-supplementary-XML/Database entries/N-Acetyl-L-Histidine_RP_positive_mz198.0873_rt0.98.tsv
- ijms-546015-supplementary-XML/Database entries/N2-Acetyl-L-Glutamine_HILIC_negative_mz187.0723_rt11.24.tsv
- ijms-546015-supplementary-XML/Database entries/N2-Acetyl-L-Glutamine_RP_negative_mz187.0723_rt1.30.tsv
- ijms-546015-supplementary-XML/Database entries/N2-Acetyl-L-Glutamine_RP_positive_mz189.0870_rt1.32.tsv
- ijms-546015-supplementary-XML/Database entries/N2-Acetyl-L-Ornithine_HILIC_negative_mz173.0929_rt13.51.tsv
- ijms-546015-supplementary-XML/Database entries/N2-Acetyl-L-Ornithine_HILIC_positive_mz175.1077_rt13.57.tsv
- ijms-546015-supplementary-XML/Database entries/N2-Acetyl-L-Ornithine_RP_negative_mz173.0930_rt0.86.tsv
- ijms-546015-supplementary-XML/Database entries/N2-Acetyl-L-Ornithine_RP_positive_mz175.1077_rt0.85.tsv
- ijms-546015-supplementary-XML/Database entries/N5-Acetylornithine_HILIC_negative_mz173.0930_rt12.44.tsv
- ijms-546015-supplementary-XML/Database entries/O-Adipoyl-L-carnitine_RP_positive_mz290.1600_rt4.25.tsv
- ijms-546015-supplementary-XML/Database entries/O-Adipoylcarnitine_HILIC_negative_mz288.1453_rt11.47.tsv
- ijms-546015-supplementary-XML/Database entries/O-Adipoylcarnitine_HILIC_positive_mz290.1598_rt11.48.tsv
- ijms-546015-supplementary-XML/Database entries/O-Adipoylcarnitine_RP_negative_mz288.1453_rt4.28.tsv
- ijms-546015-supplementary-XML/Database entries/Pantothenic acid_HILIC_negative_mz218.1033_rt3.35.tsv
- ijms-546015-supplementary-XML/Database entries/Pantothenic acid_HILIC_positive_mz220.1180_rt3.34.tsv
- ijms-546015-supplementary-XML/Database entries/Pantothenic acid_RP_negative_mz218.1033_rt4.31.tsv
- ijms-546015-supplementary-XML/Database entries/Pantothenic acid_RP_positive_mz220.1180_rt4.33.tsv
- ijms-546015-supplementary-XML/Database entries/Phenacylamine (2-Aminoacetophenone)_HILIC_positive_mz136.0757_rt4.65.tsv
- ijms-546015-supplementary-XML/Database entries/Phenacylamine (2-Aminoacetophenone)_RP_positive_mz136.0758_rt3.47.tsv
- ijms-546015-supplementary-XML/Database entries/Propionylcarnitine_HILIC_positive_mz218.1387_rt9.75.tsv
- ijms-546015-supplementary-XML/Database entries/Propionylcarnitine_RP_positive_mz218.1388_rt2.99.tsv
- ijms-546015-supplementary-XML/Database entries/Sarcosine_HILIC_positive_mz90.0551_rt12.05.tsv
- ijms-546015-supplementary-XML/Database entries/Sarcosine_RP_positive_mz90.0550_rt0.84.tsv
- ijms-546015-supplementary-XML/Database entries/Stearoylcarnitine_HILIC_positive_mz428.3733_rt3.08.tsv
- ijms-546015-supplementary-XML/Database entries/Stearoylcarnitine_RP_positive_mz428.3736_rt8.53.tsv
- ijms-546015-supplementary-XML/Database entries/Suberic acid_HILIC_negative_mz173.0817_rt1.77.tsv
- ijms-546015-supplementary-XML/Database entries/Suberic acid_RP_negative_mz173.0817_rt5.18.tsv
- ijms-546015-supplementary-XML/Database entries/Taurocholic acid_HILIC_negative_mz514.2840_rt6.61.tsv
- ijms-546015-supplementary-XML/Database entries/Taurocholic acid_HILIC_positive_mz516.2991_rt6.64.tsv
- ijms-546015-supplementary-XML/Database entries/Taurocholic acid_RP_negative_mz514.2842_rt6.39.tsv
- ijms-546015-supplementary-XML/Database entries/Taurocholic acid_RP_positive_mz516.2993_rt6.47.tsv
- ijms-546015-supplementary-XML/Database entries/Uric acid_HILIC_negative_mz167.0209_rt7.77.tsv
- ijms-546015-supplementary-XML/Database entries/Uric acid_RP_negative_mz167.0209_rt1.38.tsv
- ijms-546015-supplementary-XML/Database entries/Uric acid_RP_positive_mz169.0356_rt1.40.tsv
- ijms-546015-supplementary-XML/Database entries/Uridine_HILIC_negative_mz243.0622_rt3.23.tsv
- ijms-546015-supplementary-XML/Database entries/Uridine_RP_negative_mz243.0622_rt2.08.tsv
- ijms-546015-supplementary-XML/Database entries/Uridine_RP_positive_mz245.0768_rt2.08.tsv
- ijms-546015-supplementary-XML/ijms-546015-Supplementary table and figure.docx
