# Supplementary material for: Untargeted Metabolomics Reveals Molecular Effects of Ketogenic Diet on Healthy and Tumor Xenograft Mouse Models
Source: Int J Mol Sci. 2019 Aug 8;20(16):3873. doi: 10.3390/ijms20163873 (PMC6719192; doi:10.3390/ijms20163873)
Supplement: Supplementary file 1 [file ijms-20-03873-s001.zip › ijms-546015-supplementary-XML/Database entries/1,4-Cyclohexanedicarboxylic acid_HILIC_negative_mz171.0662_rt1.85.tsv]

SPECTRUM - MS
zbox1cz1.raw
FTMS - c ESI d Full ms2 171.0662@hcd40.00 [50.0000-190.0000]
Scan #: 468
RT: 1.85
Data points: 13
Mass	Intensity
61.987389	1394.659912
86.373581	1354.397461
90.104683	1510.778198
94.799187	1315.501953
124.890648	2272.881104
125.060814	2303.766846
125.872597	3629.116455
126.880501	14846.008789
127.075928	682603.875000
166.848999	2144.583984
166.951614	2443.395996
167.012680	2132.935059
171.065582	30351.570313
