# Supplementary material for: Untargeted Metabolomics Reveals Molecular Effects of Ketogenic Diet on Healthy and Tumor Xenograft Mouse Models
Source: Int J Mol Sci. 2019 Aug 8;20(16):3873. doi: 10.3390/ijms20163873 (PMC6719192; doi:10.3390/ijms20163873)
Supplement: Supplementary file 1 [file ijms-20-03873-s001.zip › ijms-546015-supplementary-XML/Database entries/1,4-Cyclohexanedicarboxylic acid_RP_negative_mz171.0663_rt5.01.tsv]

SPECTRUM - MS
20190212_H9M9_DaLi_Standard_RP_neg_100uM_targeted_47.raw
FTMS - c ESI d Full ms2 171.0663@hcd40.00 [50.0000-190.0000]
Scan #: 2192
RT: 5.01
Data points: 8
Mass	Intensity
66.906433	4173.251953
75.786705	3136.372070
125.060356	4580.522461
127.075943	2827797.250000
166.887482	6043.394531
166.988525	4618.247070
167.041260	4278.305664
171.065628	787490.375000
