# Supplementary material for: Untargeted Metabolomics Reveals Molecular Effects of Ketogenic Diet on Healthy and Tumor Xenograft Mouse Models
Source: Int J Mol Sci. 2019 Aug 8;20(16):3873. doi: 10.3390/ijms20163873 (PMC6719192; doi:10.3390/ijms20163873)
Supplement: Supplementary file 1 [file ijms-20-03873-s001.zip › ijms-546015-supplementary-XML/Database entries/2,3-Pyridinedicarboxylic acid_RP_negative_mz166.0144_rt1.41.tsv]

SPECTRUM - MS
20190212_H9M9_DaLi_Standard_RP_pos_100uM_targeted_49.raw
FTMS - c ESI d Full ms2 166.0144@hcd40.00 [50.0000-185.0000]
Scan #: 415
RT: 1.38
Data points: 16
Mass	Intensity
52.727688	1281.951904
60.257679	1240.200684
66.033966	6265.580566
66.592796	1876.823608
66.595734	1701.552490
78.034142	79751.257813
79.182709	1358.826294
90.854874	1362.196045
92.013527	2233.062256
94.029259	126424.734375
122.024239	154224.421875
125.331551	1601.899414
136.914322	1312.882813
166.814133	1338.497559
166.915527	1508.020630
166.972336	2695.655518
