# Supplementary material for: Untargeted Metabolomics Reveals Molecular Effects of Ketogenic Diet on Healthy and Tumor Xenograft Mouse Models
Source: Int J Mol Sci. 2019 Aug 8;20(16):3873. doi: 10.3390/ijms20163873 (PMC6719192; doi:10.3390/ijms20163873)
Supplement: Supplementary file 1 [file ijms-20-03873-s001.zip › ijms-546015-supplementary-XML/Database entries/2,3-Pyridinedicarboxylic acid_RP_positive_mz168.0292_rt1.43.tsv]

SPECTRUM - MS
f14zh1g5.raw
FTMS + c ESI d Full ms2 168.0292@hcd40.00 [50.0000-190.0000]
Scan #: 381
RT: 1.43
Data points: 24
Mass	Intensity
52.647476	23177.607422
57.409389	23069.755859
66.897591	43049.539063
68.012482	25809.484375
68.049446	55843.105469
73.288689	20716.755859
73.359306	24995.287109
78.029633	45281.535156
78.033859	839851.000000
78.102020	21150.693359
80.049492	241507.640625
95.532364	24470.582031
96.044411	2638807.000000
106.028183	30110.554688
112.039627	214580.015625
122.023582	137148.093750
124.039322	5062157.000000
140.034317	303468.281250
150.018555	3670936.750000
166.902237	34070.062500
167.004990	37887.140625
167.017319	39340.996094
168.028900	121182.500000
168.123749	51986.535156
