# Supplementary material for: Untargeted Metabolomics Reveals Molecular Effects of Ketogenic Diet on Healthy and Tumor Xenograft Mouse Models
Source: Int J Mol Sci. 2019 Aug 8;20(16):3873. doi: 10.3390/ijms20163873 (PMC6719192; doi:10.3390/ijms20163873)
Supplement: Supplementary file 1 [file ijms-20-03873-s001.zip › ijms-546015-supplementary-XML/Database entries/2-Hydroxy-3-Methylbutyric acid_RP_negative_mz117.0557_rt4.56.tsv]

SPECTRUM - MS
20190212_H9M9_DaLi_Standard_RP_neg_100uM_targeted_47.raw
FTMS - c ESI d Full ms2 117.0557@hcd40.00 [50.0000-135.0000]
Scan #: 1983
RT: 4.56
Data points: 8
Mass	Intensity
54.015759	5739.645996
58.082355	7177.783691
66.987808	7777.875977
71.049400	104262.796875
80.198494	6009.769531
99.925217	33710.296875
105.255310	5822.750977
129.180725	7196.374512
