# Supplementary material for: Untargeted Metabolomics Reveals Molecular Effects of Ketogenic Diet on Healthy and Tumor Xenograft Mouse Models
Source: Int J Mol Sci. 2019 Aug 8;20(16):3873. doi: 10.3390/ijms20163873 (PMC6719192; doi:10.3390/ijms20163873)
Supplement: Supplementary file 1 [file ijms-20-03873-s001.zip › ijms-546015-supplementary-XML/Database entries/2-Methylbutyrylcarnitine_HILIC_positive_mz246.1701_rt7.74.tsv]

SPECTRUM - MS
20190213_H9M9_LB_Standard_HILIC_pos_targeted_06.raw
FTMS + c ESI d Full ms2 246.1701@hcd40.00 [50.0000-270.0000]
Scan #: 2697
RT: 7.74
Data points: 21
Mass	Intensity
53.052437	1036946.250000
57.033791	16126479.000000
57.070145	41269320.000000
58.065445	2002619.375000
60.081032	59597732.000000
60.579697	996809.562500
66.063469	1382461.000000
66.066544	4188132.250000
68.209038	1201423.625000
84.080956	6020950.000000
85.028389	1049657088.000000
85.064713	7065365.000000
103.075531	2491684.000000
144.101654	15812093.000000
166.876907	2822879.500000
166.978073	2093782.000000
167.024658	1554357.500000
171.963882	1373333.250000
187.096375	106970280.000000
238.471054	1302194.625000
246.169998	266325728.000000
