# Supplementary material for: Untargeted Metabolomics Reveals Molecular Effects of Ketogenic Diet on Healthy and Tumor Xenograft Mouse Models
Source: Int J Mol Sci. 2019 Aug 8;20(16):3873. doi: 10.3390/ijms20163873 (PMC6719192; doi:10.3390/ijms20163873)
Supplement: Supplementary file 1 [file ijms-20-03873-s001.zip › ijms-546015-supplementary-XML/Database entries/2-Methylbutyrylcarnitine_RP_positive_mz246.1701_rt4.65.tsv]

SPECTRUM - MS
20190212_H9M9_LB_Standard_HILIC_pos_targeted_20.raw
FTMS + c ESI d Full ms2 246.1701@hcd40.00 [50.0000-270.0000]
Scan #: 1420
RT: 4.65
Data points: 21
Mass	Intensity
55.089211	1527.024536
57.070152	2114.714600
58.488861	1534.833252
60.081093	5421.121094
66.040909	8033.088379
80.049301	2533.742188
81.069984	1394.060791
84.576782	1219.565186
85.028412	77522.203125
85.751556	1367.386963
95.085442	1776.793701
166.828217	2581.252686
166.939636	1849.127930
171.965820	1719.761353
174.508118	1659.006470
176.971649	1776.906250
183.164825	1370.655396
187.096558	10078.985352
246.147522	2956.974365
246.169373	26122.322266
246.222183	13161.045898
