# Supplementary material for: Untargeted Metabolomics Reveals Molecular Effects of Ketogenic Diet on Healthy and Tumor Xenograft Mouse Models
Source: Int J Mol Sci. 2019 Aug 8;20(16):3873. doi: 10.3390/ijms20163873 (PMC6719192; doi:10.3390/ijms20163873)
Supplement: Supplementary file 1 [file ijms-20-03873-s001.zip › ijms-546015-supplementary-XML/Database entries/3-methylglutarylcarnitine_HILIC_negative_mz288.1454_rt11.54.tsv]

SPECTRUM - MS
x1x4lgqq.raw
FTMS - c ESI d Full ms2 288.1454@hcd40.00 [50.0000-310.0000]
Scan #: 2637
RT: 11.54
Data points: 21
Mass	Intensity
55.273361	1587.678467
57.033463	13629.721680
59.012814	8158.036621
67.194115	2914.713623
73.028709	16542.275391
82.596153	1814.587158
83.049500	531710.875000
85.028755	15596.917969
101.060272	1514045.375000
117.598160	1757.110107
127.039490	89884.828125
140.155869	1573.168945
145.049973	326146.718750
166.587402	1648.461304
166.798599	3239.737305
166.843948	2359.766602
166.953247	4082.497314
166.974014	1654.734009
167.004013	2057.401367
193.288422	1832.774170
194.345337	1961.324219
