# Supplementary material for: Untargeted Metabolomics Reveals Molecular Effects of Ketogenic Diet on Healthy and Tumor Xenograft Mouse Models
Source: Int J Mol Sci. 2019 Aug 8;20(16):3873. doi: 10.3390/ijms20163873 (PMC6719192; doi:10.3390/ijms20163873)
Supplement: Supplementary file 1 [file ijms-20-03873-s001.zip › ijms-546015-supplementary-XML/Database entries/3-Methylglutarylcarnitine_RP_negative_mz288.1455_rt4.35.tsv]

SPECTRUM - MS
20190212_H9M9_DaLi_Standard_Isobar_100uM_targeted_51.raw
FTMS - c ESI d Full ms2 288.1455@hcd40.00 [50.0000-310.0000]
Scan #: 1053
RT: 4.35
Data points: 17
Mass	Intensity
57.033520	27734.705078
59.012844	21737.316406
65.007591	4276.353027
73.028717	51328.437500
81.184853	3694.938477
83.049507	928321.875000
85.028732	34995.375000
98.349579	3418.824951
101.060280	1983831.125000
112.935730	3871.182373
127.039574	63425.121094
145.049927	182928.890625
166.865326	4768.113770
166.877731	4209.998047
166.969620	4979.968262
166.982239	5099.171387
167.032440	5443.113281
