# Supplementary material for: Untargeted Metabolomics Reveals Molecular Effects of Ketogenic Diet on Healthy and Tumor Xenograft Mouse Models
Source: Int J Mol Sci. 2019 Aug 8;20(16):3873. doi: 10.3390/ijms20163873 (PMC6719192; doi:10.3390/ijms20163873)
Supplement: Supplementary file 1 [file ijms-20-03873-s001.zip › ijms-546015-supplementary-XML/Database entries/3-Methylglutarylcarnitine_RP_positive_mz290.1599_rt4.30.tsv]

SPECTRUM - MS
20190212_H9M9_LB_Standard_Isobar_targeted_26.raw
FTMS + c ESI d Full ms2 290.1599@hcd40.00 [50.0000-315.0000]
Scan #: 1102
RT: 4.30
Data points: 30
Mass	Intensity
54.143135	464625.843750
55.054508	3739327.250000
57.033798	3378065.250000
57.140194	499723.593750
58.065582	763639.937500
59.049248	4025498.250000
60.081047	17163100.000000
65.782455	2915849.500000
67.884430	500026.781250
69.033600	1228364.375000
79.860916	519357.062500
83.049149	3549042.500000
85.028389	102724368.000000
97.050621	544339.750000
101.053055	895879.562500
101.059738	25081498.000000
103.038940	4374907.500000
129.054550	25708614.000000
144.101913	4398702.500000
147.064911	609017.062500
166.850983	633542.187500
166.898087	783643.687500
167.006439	1045785.687500
167.062012	593192.875000
172.410095	579214.250000
213.075836	6470734.000000
231.086349	20317666.000000
231.108292	952276.062500
277.605225	656015.187500
290.159729	105102808.000000
