# Supplementary material for: Untargeted Metabolomics Reveals Molecular Effects of Ketogenic Diet on Healthy and Tumor Xenograft Mouse Models
Source: Int J Mol Sci. 2019 Aug 8;20(16):3873. doi: 10.3390/ijms20163873 (PMC6719192; doi:10.3390/ijms20163873)
Supplement: Supplementary file 1 [file ijms-20-03873-s001.zip › ijms-546015-supplementary-XML/Database entries/5,6 Dihydrouridine_HILIC_negative_mz245.0779_rt3.54.tsv]

SPECTRUM - MS
20190424_H9M9_Dihydrouridine_100uM_sealedPump_57.raw
FTMS - c ESI d Full ms2 245.0779@hcd40.00 [50.0000-270.0000]
Scan #: 1622
RT: 3.54
Data points: 38
Mass	Intensity
57.530952	120450.695313
59.013119	1238602.000000
65.737068	316417.187500
65.740494	291782.718750
70.029175	1033690.937500
71.013268	955817.187500
73.378502	115634.296875
84.008743	7644118.000000
84.045090	255100.328125
89.023842	196289.718750
92.050377	158035.015625
94.029716	229850.453125
98.035828	238620.796875
99.008324	206840.953125
100.040459	124484.398438
110.024704	1323640.625000
112.040474	3268450.500000
113.035652	2680219.750000
114.019699	257140.203125
126.020096	148213.234375
129.019623	246815.406250
129.067352	271447.031250
137.495239	121640.476563
154.116379	119113.882813
155.046280	6439207.000000
164.788651	139360.250000
166.969635	173534.328125
171.077805	188084.125000
174.040878	1057589.875000
185.056549	128446.382813
192.472900	119609.718750
196.426712	138702.218750
202.073288	206027.562500
205.931503	141423.843750
210.045059	142706.328125
211.577316	132348.656250
245.078369	2753426.250000
266.063477	118638.273438
