# Supplementary material for: Untargeted Metabolomics Reveals Molecular Effects of Ketogenic Diet on Healthy and Tumor Xenograft Mouse Models
Source: Int J Mol Sci. 2019 Aug 8;20(16):3873. doi: 10.3390/ijms20163873 (PMC6719192; doi:10.3390/ijms20163873)
Supplement: Supplementary file 1 [file ijms-20-03873-s001.zip › ijms-546015-supplementary-XML/Database entries/Acetoacetic acid_RP_negative_mz101.0243_rt1.29.tsv]

SPECTRUM - MS
3b3hnogb.raw
FTMS - c ESI d Full ms2 101.0243@hcd40.00 [50.0000-120.0000]
Scan #: 433
RT: 1.29
Data points: 7
Mass	Intensity
66.902435	4030.476807
68.925285	3364.781982
76.948288	3497.399902
104.546379	3941.542969
108.746223	3047.047119
111.583427	3312.519287
117.568092	3487.176025
