# Supplementary material for: Untargeted Metabolomics Reveals Molecular Effects of Ketogenic Diet on Healthy and Tumor Xenograft Mouse Models
Source: Int J Mol Sci. 2019 Aug 8;20(16):3873. doi: 10.3390/ijms20163873 (PMC6719192; doi:10.3390/ijms20163873)
Supplement: Supplementary file 1 [file ijms-20-03873-s001.zip › ijms-546015-supplementary-XML/Database entries/Acetyltaurine_HILIC_negative_mz166.0178_rt6.73.tsv]

SPECTRUM - MS
20190424_H9M9_Acetyltaurine_100uM_sealedPump_58.raw
FTMS - c ESI d Full ms2 166.0178@hcd40.00 [50.0000-185.0000]
Scan #: 3074
RT: 6.73
Data points: 16
Mass	Intensity
51.665539	124905.617188
58.029118	879321.312500
65.167618	1113594.625000
66.125732	134391.015625
79.956924	29763444.000000
80.964760	4966527.000000
93.886894	154864.203125
98.008568	153882.328125
100.040382	2111308.250000
102.056053	3291884.500000
106.980827	10987411.000000
124.007263	4175105.500000
129.139008	146873.406250
166.017914	56216676.000000
167.020737	233627.031250
183.732742	158998.937500
