# Supplementary material for: Untargeted Metabolomics Reveals Molecular Effects of Ketogenic Diet on Healthy and Tumor Xenograft Mouse Models
Source: Int J Mol Sci. 2019 Aug 8;20(16):3873. doi: 10.3390/ijms20163873 (PMC6719192; doi:10.3390/ijms20163873)
Supplement: Supplementary file 1 [file ijms-20-03873-s001.zip › ijms-546015-supplementary-XML/Database entries/Adipic acid_HILIC_negative_mz145.0504_rt2.14.tsv]

SPECTRUM - MS
310and0f.raw
FTMS - c ESI d Full ms2 145.0504@hcd40.00 [50.0000-165.0000]
Scan #: 528
RT: 2.14
Data points: 14
Mass	Intensity
50.155506	1762.037842
53.038517	3441.123047
65.038498	2783.695801
66.244911	2023.044922
66.544151	2765.636963
69.033813	3082.010986
74.412834	1968.952881
81.033783	3577400.000000
83.049438	814689.875000
84.654961	2653.462646
97.200424	2065.310059
101.060249	174887.828125
118.646156	2231.852783
132.880447	2283.967041
