# Supplementary material for: Untargeted Metabolomics Reveals Molecular Effects of Ketogenic Diet on Healthy and Tumor Xenograft Mouse Models
Source: Int J Mol Sci. 2019 Aug 8;20(16):3873. doi: 10.3390/ijms20163873 (PMC6719192; doi:10.3390/ijms20163873)
Supplement: Supplementary file 1 [file ijms-20-03873-s001.zip › ijms-546015-supplementary-XML/Database entries/Adipic acid_RP_negative_mz145.0505_rt4.50.tsv]

SPECTRUM - MS
20190212_H9M9_DaLi_Standard_HILIC_neg_1to5_targeted_43.raw
FTMS - c ESI d Full ms2 145.0505@hcd40.00 [50.0000-165.0000]
Scan #: 1463
RT: 4.50
Data points: 11
Mass	Intensity
65.254883	11627.521484
67.019890	19191.564453
68.583778	10657.041016
69.033669	11785.233398
81.033829	4711093.000000
83.049500	2549714.750000
101.060265	1176035.250000
114.899078	13133.880859
117.316040	12271.988281
121.277481	10554.740234
136.836319	11701.803711
