# Supplementary material for: Untargeted Metabolomics Reveals Molecular Effects of Ketogenic Diet on Healthy and Tumor Xenograft Mouse Models
Source: Int J Mol Sci. 2019 Aug 8;20(16):3873. doi: 10.3390/ijms20163873 (PMC6719192; doi:10.3390/ijms20163873)
Supplement: Supplementary file 1 [file ijms-20-03873-s001.zip › ijms-546015-supplementary-XML/Database entries/beta Alanine_HILIC_positive_mz90.0551_rt12.59.tsv]

SPECTRUM - MS
eqavy0zf.raw
FTMS + c ESI d Full ms2 90.0551@hcd40.00 [50.0000-110.0000]
Scan #: 3004
RT: 12.59
Data points: 8
Mass	Intensity
61.028690	54946.472656
66.789322	34446.398438
67.261307	27837.673828
72.044380	293327.656250
73.028534	33711.613281
80.842461	30403.601563
90.054970	418255.500000
98.219589	25770.425781
