# Supplementary material for: Untargeted Metabolomics Reveals Molecular Effects of Ketogenic Diet on Healthy and Tumor Xenograft Mouse Models
Source: Int J Mol Sci. 2019 Aug 8;20(16):3873. doi: 10.3390/ijms20163873 (PMC6719192; doi:10.3390/ijms20163873)
Supplement: Supplementary file 1 [file ijms-20-03873-s001.zip › ijms-546015-supplementary-XML/Database entries/beta Alanine_RP_positive_mz90.0550_rt0.80.tsv]

SPECTRUM - MS
vtlswr1s.raw
FTMS + c ESI d Full ms2 90.0550@hcd40.00 [50.0000-110.0000]
Scan #: 193
RT: 0.80
Data points: 6
Mass	Intensity
61.028664	287937.875000
67.520805	37100.031250
72.044464	894251.750000
73.028458	62640.191406
73.047737	59606.082031
90.055000	1561959.500000
