# Supplementary material for: Untargeted Metabolomics Reveals Molecular Effects of Ketogenic Diet on Healthy and Tumor Xenograft Mouse Models
Source: Int J Mol Sci. 2019 Aug 8;20(16):3873. doi: 10.3390/ijms20163873 (PMC6719192; doi:10.3390/ijms20163873)
Supplement: Supplementary file 1 [file ijms-20-03873-s001.zip › ijms-546015-supplementary-XML/Database entries/Citric acid_HILIC_negative_mz191.0197_rt16.85.tsv]

SPECTRUM - MS
zbox1cz1.raw
FTMS - c ESI d Full ms2 191.0197@hcd40.00 [50.0000-215.0000]
Scan #: 5824
RT: 16.85
Data points: 16
Mass	Intensity
54.156548	3074.396484
57.033512	43075.843750
66.576775	5110.712891
67.018021	140836.062500
72.992096	4507.941406
73.028694	18845.164063
73.320084	3371.733398
80.762260	3687.054443
85.028809	89352.734375
87.008057	236920.671875
94.561386	3449.188477
96.434479	2911.452393
111.008255	365034.187500
112.882263	3241.497803
162.397369	3806.513916
166.950012	7009.922363
