# Supplementary material for: Untargeted Metabolomics Reveals Molecular Effects of Ketogenic Diet on Healthy and Tumor Xenograft Mouse Models
Source: Int J Mol Sci. 2019 Aug 8;20(16):3873. doi: 10.3390/ijms20163873 (PMC6719192; doi:10.3390/ijms20163873)
Supplement: Supplementary file 1 [file ijms-20-03873-s001.zip › ijms-546015-supplementary-XML/Database entries/Citric acid_RP_negative_mz191.0197_rt2.06.tsv]

SPECTRUM - MS
20190212_H9M9_DaLi_Standard_RP_neg_100uM_targeted_47.raw
FTMS - c ESI d Full ms2 191.0197@hcd40.00 [50.0000-215.0000]
Scan #: 827
RT: 2.06
Data points: 26
Mass	Intensity
51.518883	1319.288696
52.515568	1357.533691
57.033619	36899.855469
58.396126	1334.800171
59.012901	2372.099609
59.391373	1632.939087
67.018036	120411.203125
67.230919	2059.762695
71.720367	1717.581665
72.992462	1958.440674
73.028694	2830.997070
83.012833	1690.244507
85.028801	121967.710938
87.008087	263108.125000
87.924629	7554.729492
102.948395	8269.164063
111.008316	542070.812500
129.018799	7433.951660
154.020187	1572.418457
166.876373	2389.153076
166.972443	1757.072021
166.984665	1583.807983
167.029480	2104.047119
173.008972	1781.322876
176.010010	1353.867554
191.019104	9350.403320
