# Supplementary material for: Untargeted Metabolomics Reveals Molecular Effects of Ketogenic Diet on Healthy and Tumor Xenograft Mouse Models
Source: Int J Mol Sci. 2019 Aug 8;20(16):3873. doi: 10.3390/ijms20163873 (PMC6719192; doi:10.3390/ijms20163873)
Supplement: Supplementary file 1 [file ijms-20-03873-s001.zip › ijms-546015-supplementary-XML/Database entries/Citrulline_HILIC_negative_mz174.0885_rt13.56.tsv]

SPECTRUM - MS
zwxszgiu.raw
FTMS - c ESI d Full ms2 174.0885@hcd40.00 [50.0000-195.0000]
Scan #: 3556
RT: 13.56
Data points: 18
Mass	Intensity
54.034245	16706.677734
63.187466	15735.185547
66.798004	18388.580078
66.801071	15233.696289
72.008270	23291.044922
81.045090	20415.357422
83.060814	947423.500000
85.076530	399270.906250
95.060883	26151.695313
113.071701	406309.093750
114.055618	254973.343750
129.066391	57269.089844
131.082108	16649192.000000
149.546509	15750.249023
166.854675	16958.048828
166.949265	15353.955078
166.963745	14806.065430
167.007568	15234.689453
