# Supplementary material for: Untargeted Metabolomics Reveals Molecular Effects of Ketogenic Diet on Healthy and Tumor Xenograft Mouse Models
Source: Int J Mol Sci. 2019 Aug 8;20(16):3873. doi: 10.3390/ijms20163873 (PMC6719192; doi:10.3390/ijms20163873)
Supplement: Supplementary file 1 [file ijms-20-03873-s001.zip › ijms-546015-supplementary-XML/Database entries/Citrulline_HILIC_positive_mz176.1030_rt13.62.tsv]

SPECTRUM - MS
20190213_H9M9_LB_Standard_HILIC_pos_targeted_06.raw
FTMS + c ESI d Full ms2 176.1030@hcd40.00 [50.0000-200.0000]
Scan #: 5118
RT: 13.62
Data points: 25
Mass	Intensity
52.553055	106870.750000
52.607273	106094.796875
65.783623	224146.015625
65.786949	371298.968750
68.886040	98964.046875
70.065216	18964590.000000
77.891731	94015.953125
86.059959	514402.875000
94.220695	106503.687500
97.075699	166353.578125
104.942253	96713.789063
113.070938	10746358.000000
114.055069	1765725.250000
115.086700	1865397.000000
116.070824	1608025.875000
123.541885	96199.789063
124.190132	117915.000000
133.097626	115792.828125
139.456604	121115.789063
141.066177	236157.359375
142.050262	125446.070313
159.076370	11111920.000000
166.836563	162714.593750
166.941483	167792.937500
166.970230	132243.328125
