# Supplementary material for: Untargeted Metabolomics Reveals Molecular Effects of Ketogenic Diet on Healthy and Tumor Xenograft Mouse Models
Source: Int J Mol Sci. 2019 Aug 8;20(16):3873. doi: 10.3390/ijms20163873 (PMC6719192; doi:10.3390/ijms20163873)
Supplement: Supplementary file 1 [file ijms-20-03873-s001.zip › ijms-546015-supplementary-XML/Database entries/Citrulline_RP_negative_mz174.0883_rt0.84.tsv]

SPECTRUM - MS
20190212_H9M9_DaLi_Standard_HILIC_neg_1to5_targeted_43.raw
FTMS - c ESI d Full ms2 174.0883@hcd40.00 [50.0000-195.0000]
Scan #: 209
RT: 0.84
Data points: 17
Mass	Intensity
57.041306	1929.685669
72.008263	3787.236084
74.024139	2166.839355
83.060760	92420.476563
85.076477	32834.613281
95.061165	3514.028320
95.481514	1906.579468
113.071632	43632.988281
114.055611	18689.970703
129.067047	2150.551758
131.082016	3213462.750000
132.085281	3134.028320
154.272278	1726.868896
166.867950	2188.169922
166.965897	6237.105957
167.017410	1885.335449
174.087555	6944.451660
