# Supplementary material for: Untargeted Metabolomics Reveals Molecular Effects of Ketogenic Diet on Healthy and Tumor Xenograft Mouse Models
Source: Int J Mol Sci. 2019 Aug 8;20(16):3873. doi: 10.3390/ijms20163873 (PMC6719192; doi:10.3390/ijms20163873)
Supplement: Supplementary file 1 [file ijms-20-03873-s001.zip › ijms-546015-supplementary-XML/Database entries/Citrulline_RP_positive_mz176.1030_rt0.86.tsv]

SPECTRUM - MS
20190212_h9m9_lb_standard_rp_neg_targeted_22.raw
FTMS + c ESI d Full ms2 176.1030@hcd40.00 [50.0000-200.0000]
Scan #: 202
RT: 0.86
Data points: 20
Mass	Intensity
66.799408	624003.625000
70.065201	43344412.000000
79.587410	248233.890625
86.060028	1071529.750000
97.076180	355058.343750
98.059837	257843.703125
113.070908	29381598.000000
114.054970	4392487.500000
115.086594	3933901.500000
116.070488	4136889.500000
126.622360	253019.171875
141.065643	1102268.750000
158.648849	305246.375000
159.076324	31430680.000000
166.841324	377266.093750
166.891541	344204.531250
166.943665	303119.031250
166.988953	527669.562500
171.440445	350508.875000
176.103302	305381.156250
