# Supplementary material for: Untargeted Metabolomics Reveals Molecular Effects of Ketogenic Diet on Healthy and Tumor Xenograft Mouse Models
Source: Int J Mol Sci. 2019 Aug 8;20(16):3873. doi: 10.3390/ijms20163873 (PMC6719192; doi:10.3390/ijms20163873)
Supplement: Supplementary file 1 [file ijms-20-03873-s001.zip › ijms-546015-supplementary-XML/Database entries/DL-2-Aminoadipic acid_HILIC_positive_mz162.0763_rt13.07.tsv]

SPECTRUM - MS
20190213_H9M9_LB_Standard_HILIC_pos_targeted_06.raw
FTMS + c ESI d Full ms2 162.0763@hcd40.00 [50.0000-185.0000]
Scan #: 4860
RT: 13.07
Data points: 18
Mass	Intensity
54.527161	97199.398438
55.018196	1755556.500000
55.054657	131316.937500
56.049786	1089729.500000
66.842133	183444.281250
70.065193	1739212.625000
71.049171	84571.117188
78.018211	100865.320313
80.945442	94694.062500
83.108376	115290.992188
98.060089	19716998.000000
99.044167	396321.500000
116.070595	5310672.500000
144.065582	3577705.750000
162.076187	995389.125000
162.094925	107420.664063
166.944443	213697.781250
181.575806	111604.664063
