# Supplementary material for: Untargeted Metabolomics Reveals Molecular Effects of Ketogenic Diet on Healthy and Tumor Xenograft Mouse Models
Source: Int J Mol Sci. 2019 Aug 8;20(16):3873. doi: 10.3390/ijms20163873 (PMC6719192; doi:10.3390/ijms20163873)
Supplement: Supplementary file 1 [file ijms-20-03873-s001.zip › ijms-546015-supplementary-XML/Database entries/DL-2-Aminoadipic acid_RP_negative_mz160.0614_rt0.93.tsv]

SPECTRUM - MS
20190212_H9M9_DaLi_Standard_HILIC_pos_1to5_targeted_45.raw
FTMS - c ESI d Full ms2 160.0614@hcd40.00 [50.0000-180.0000]
Scan #: 260
RT: 0.93
Data points: 22
Mass	Intensity
50.539410	10220.043945
52.018257	30293.515625
54.955292	10629.206055
59.012913	28180.828125
66.920418	21348.167969
68.049751	29896.923828
70.028862	50594.152344
70.065430	59520.187500
78.034264	21826.501953
94.029396	76304.531250
94.333603	13012.002930
95.718971	11874.024414
96.044960	505115.156250
98.060646	921880.500000
99.044815	18631.980469
114.055656	52328.808594
116.071236	3737031.750000
142.050293	2450426.750000
152.313690	11292.434570
160.060883	717213.625000
166.850876	14057.741211
166.958755	18418.859375
