# Supplementary material for: Untargeted Metabolomics Reveals Molecular Effects of Ketogenic Diet on Healthy and Tumor Xenograft Mouse Models
Source: Int J Mol Sci. 2019 Aug 8;20(16):3873. doi: 10.3390/ijms20163873 (PMC6719192; doi:10.3390/ijms20163873)
Supplement: Supplementary file 1 [file ijms-20-03873-s001.zip › ijms-546015-supplementary-XML/Database entries/DL-2-Aminoadipic acid_RP_positive_mz162.0761_rt0.97.tsv]

SPECTRUM - MS
20190212_H9M9_LB_Standard_HILIC_pos_targeted_20.raw
FTMS + c ESI d Full ms2 162.0761@hcd40.00 [50.0000-185.0000]
Scan #: 293
RT: 0.97
Data points: 31
Mass	Intensity
51.933964	127330.390625
54.137535	111608.132813
55.018143	2024802.375000
55.054615	336236.937500
56.049862	1616719.500000
57.505325	138776.046875
60.081089	2645196.500000
61.818947	123787.828125
66.984077	148693.468750
70.065247	2714106.750000
71.049286	137093.078125
73.028229	147407.640625
85.028374	1348541.625000
98.060120	32390488.000000
99.044159	667816.187500
100.174896	145271.343750
102.091248	1331326.250000
103.039055	3551833.250000
108.100151	131489.500000
116.070641	9646827.000000
135.335052	141824.718750
135.427216	120328.273438
144.065491	7345501.500000
147.089493	138894.328125
162.076080	1973950.375000
162.112473	9440389.000000
166.797150	151340.375000
166.856079	139198.718750
166.957001	208898.062500
167.010330	214185.734375
177.694611	130181.382813
