# Supplementary material for: Untargeted Metabolomics Reveals Molecular Effects of Ketogenic Diet on Healthy and Tumor Xenograft Mouse Models
Source: Int J Mol Sci. 2019 Aug 8;20(16):3873. doi: 10.3390/ijms20163873 (PMC6719192; doi:10.3390/ijms20163873)
Supplement: Supplementary file 1 [file ijms-20-03873-s001.zip › ijms-546015-supplementary-XML/Database entries/DL-Isocitric acid lactone_HILIC_negative_mz173.0090_rt12.30.tsv]

SPECTRUM - MS
zbox1cz1.raw
FTMS - c ESI d Full ms2 173.0090@hcd40.00 [50.0000-195.0000]
Scan #: 4258
RT: 12.30
Data points: 23
Mass	Intensity
55.017826	54735.660156
57.033642	137553.000000
67.018036	10647446.000000
71.605812	28146.263672
71.970268	26236.191406
72.646858	27139.660156
72.992157	413795.406250
83.013161	1411191.000000
83.017838	60674.785156
85.028778	2354088.000000
94.767723	31636.677734
97.906647	42402.226563
99.008217	328035.750000
101.023949	679762.312500
111.008308	16984250.000000
129.018631	597202.812500
154.946060	50985.378906
154.997955	666339.187500
166.808105	40455.718750
166.911804	64381.503906
166.965805	35886.281250
173.008179	285964.562500
191.290924	30680.076172
