# Supplementary material for: Untargeted Metabolomics Reveals Molecular Effects of Ketogenic Diet on Healthy and Tumor Xenograft Mouse Models
Source: Int J Mol Sci. 2019 Aug 8;20(16):3873. doi: 10.3390/ijms20163873 (PMC6719192; doi:10.3390/ijms20163873)
Supplement: Supplementary file 1 [file ijms-20-03873-s001.zip › ijms-546015-supplementary-XML/Database entries/DL-Isocitric acid lactone_RP_negative_mz173.0090_rt1.28.tsv]

SPECTRUM - MS
20190212_H9M9_DaLi_Standard_RP_neg_100uM_targeted_47.raw
FTMS - c ESI d Full ms2 173.0090@hcd40.00 [50.0000-195.0000]
Scan #: 423
RT: 1.28
Data points: 24
Mass	Intensity
54.565086	3365.905029
55.017857	6648.899414
55.062443	3366.228760
57.033566	15330.346680
62.194611	3435.863281
63.574520	3526.416016
67.017998	1390691.250000
67.230278	3938.982910
72.992210	201675.437500
83.013077	385162.812500
85.028740	653496.437500
85.631386	3445.061279
99.008186	129253.976563
101.023834	207490.625000
109.738091	3709.287109
111.008240	2648551.250000
111.339005	3620.015381
127.609528	3707.963135
129.018723	105043.406250
154.997818	129275.359375
166.865509	15823.275391
166.972916	6694.181641
167.023712	5023.394043
173.008255	56012.312500
