# Supplementary material for: Untargeted Metabolomics Reveals Molecular Effects of Ketogenic Diet on Healthy and Tumor Xenograft Mouse Models
Source: Int J Mol Sci. 2019 Aug 8;20(16):3873. doi: 10.3390/ijms20163873 (PMC6719192; doi:10.3390/ijms20163873)
Supplement: Supplementary file 1 [file ijms-20-03873-s001.zip › ijms-546015-supplementary-XML/Database entries/Fumaric acid (Fumarate)_RP_negative_mz115.0036_rt1.79.tsv]

SPECTRUM - MS
20190212_H9M9_DaLi_Standard_HILIC_neg_1to5_targeted_43.raw
FTMS - c ESI d Full ms2 115.0036@hcd40.00 [50.0000-135.0000]
Scan #: 678
RT: 1.79
Data points: 13
Mass	Intensity
50.182693	3964.475098
56.288170	3565.592773
56.338245	3311.626709
59.508999	3643.779785
63.647011	3868.456299
66.413551	10123.041992
66.416641	4101.805176
68.994858	96769.765625
69.079895	3575.520508
71.013023	62944.144531
85.342842	3037.700439
87.624268	3293.464355
115.003189	6781.930664
