# Supplementary material for: Untargeted Metabolomics Reveals Molecular Effects of Ketogenic Diet on Healthy and Tumor Xenograft Mouse Models
Source: Int J Mol Sci. 2019 Aug 8;20(16):3873. doi: 10.3390/ijms20163873 (PMC6719192; doi:10.3390/ijms20163873)
Supplement: Supplementary file 1 [file ijms-20-03873-s001.zip › ijms-546015-supplementary-XML/Database entries/gamma-Aminobutyric acid (GABA)_HILIC_positive_mz104.0706_rt11.90.tsv]

SPECTRUM - MS
20190213_H9M9_LB_Standard_HILIC_pos_targeted_06.raw
FTMS + c ESI d Full ms2 104.0706@hcd40.00 [50.0000-125.0000]
Scan #: 4329
RT: 11.90
Data points: 9
Mass	Intensity
65.790916	339517.937500
68.049484	315087.093750
69.033577	5649533.000000
86.054810	101158.265625
86.060020	3023160.000000
86.064941	153555.703125
87.044052	12545606.000000
88.850525	71534.000000
104.070663	393063.312500
