# Supplementary material for: Untargeted Metabolomics Reveals Molecular Effects of Ketogenic Diet on Healthy and Tumor Xenograft Mouse Models
Source: Int J Mol Sci. 2019 Aug 8;20(16):3873. doi: 10.3390/ijms20163873 (PMC6719192; doi:10.3390/ijms20163873)
Supplement: Supplementary file 1 [file ijms-20-03873-s001.zip › ijms-546015-supplementary-XML/Database entries/gamma-Aminobutyric acid (GABA)_RP_positive_mz104.0706_rt0.84.tsv]

SPECTRUM - MS
20190212_H9M9_LB_Standard_HILIC_pos_targeted_20.raw
FTMS + c ESI d Full ms2 104.0706@hcd40.00 [50.0000-125.0000]
Scan #: 254
RT: 0.84
Data points: 13
Mass	Intensity
51.979088	145850.218750
54.704132	129292.476563
67.533470	181535.125000
68.049553	896904.437500
69.033600	11769431.000000
72.828369	127332.914063
83.133423	128368.195313
86.060051	7327370.500000
86.065002	310268.906250
87.044067	28799984.000000
104.070671	1033933.812500
104.106842	216198.203125
109.034775	145474.609375
