# Supplementary material for: Untargeted Metabolomics Reveals Molecular Effects of Ketogenic Diet on Healthy and Tumor Xenograft Mouse Models
Source: Int J Mol Sci. 2019 Aug 8;20(16):3873. doi: 10.3390/ijms20163873 (PMC6719192; doi:10.3390/ijms20163873)
Supplement: Supplementary file 1 [file ijms-20-03873-s001.zip › ijms-546015-supplementary-XML/Database entries/Isocitric acid_HILIC_negative_mz191.0197_rt14.35.tsv]

SPECTRUM - MS
0pjhs4gf.raw
FTMS - c ESI d Full ms2 191.0197@hcd40.00 [50.0000-215.0000]
Scan #: 3494
RT: 14.35
Data points: 37
Mass	Intensity
54.245850	7759.722168
55.018051	17723.638672
57.033638	41593.121094
57.576939	8279.641602
63.160240	9104.320313
66.581963	13239.797852
67.018051	1806993.875000
67.655197	7829.193359
72.992294	254168.140625
73.028694	1066087.750000
83.013176	449010.531250
85.028847	650281.625000
85.034004	19086.238281
87.008186	48246.035156
88.506027	8796.314453
94.891273	8064.681641
99.008324	117955.640625
101.023964	90468.718750
103.039970	12571.083984
111.008347	3369621.000000
117.018959	270506.343750
128.736298	8194.298828
129.018997	82053.164063
140.275528	9175.754883
152.672684	8921.218750
154.998093	246348.265625
166.773331	9013.010742
166.796875	10557.666016
166.809052	10257.461914
166.850449	15586.678711
166.954117	11852.579102
166.965759	9447.743164
166.980576	9518.729492
167.015213	9468.541992
173.008408	199443.343750
179.725983	10283.295898
191.019058	84129.843750
