# Supplementary material for: Untargeted Metabolomics Reveals Molecular Effects of Ketogenic Diet on Healthy and Tumor Xenograft Mouse Models
Source: Int J Mol Sci. 2019 Aug 8;20(16):3873. doi: 10.3390/ijms20163873 (PMC6719192; doi:10.3390/ijms20163873)
Supplement: Supplementary file 1 [file ijms-20-03873-s001.zip › ijms-546015-supplementary-XML/Database entries/Isocitric acid_RP_negative_mz191.0196_rt0.99.tsv]

SPECTRUM - MS
20190212_H9M9_DaLi_Standard_RP_pos_100uM_targeted_49.raw
FTMS - c ESI d Full ms2 191.0196@hcd40.00 [50.0000-215.0000]
Scan #: 233
RT: 0.99
Data points: 28
Mass	Intensity
55.017956	13497.426758
57.033524	43082.906250
59.068756	7413.798828
66.607231	14046.549805
67.018013	1111828.250000
71.621330	6538.374023
72.992279	419839.812500
73.028648	938417.500000
82.994438	6953.949707
83.008072	8971.025391
83.013123	375274.531250
85.028786	739294.625000
94.756668	6377.154297
99.008339	119099.710938
101.023926	73501.406250
101.046959	5976.795898
102.948219	6533.752441
103.039795	8697.043945
111.008278	2980780.000000
117.018860	324884.093750
129.018860	123843.531250
154.997879	264277.687500
166.975876	12514.544922
170.929230	6338.821777
173.008286	178344.140625
173.022659	10783.922852
186.049072	9278.821289
191.019058	97544.250000
