# Supplementary material for: Untargeted Metabolomics Reveals Molecular Effects of Ketogenic Diet on Healthy and Tumor Xenograft Mouse Models
Source: Int J Mol Sci. 2019 Aug 8;20(16):3873. doi: 10.3390/ijms20163873 (PMC6719192; doi:10.3390/ijms20163873)
Supplement: Supplementary file 1 [file ijms-20-03873-s001.zip › ijms-546015-supplementary-XML/Database entries/L-Alanine (alpha Alanine)_HILIC_negative_mz88.0401_rt12.22.tsv]

SPECTRUM - MS
m21n30gf.raw
FTMS - c ESI d Full ms2 88.0401@hcd40.00 [50.0000-110.0000]
Scan #: 2792
RT: 12.22
Data points: 3
Mass	Intensity
68.109856	1373.959473
78.480164	1411.495117
82.113419	1113.180908
