# Supplementary material for: Untargeted Metabolomics Reveals Molecular Effects of Ketogenic Diet on Healthy and Tumor Xenograft Mouse Models
Source: Int J Mol Sci. 2019 Aug 8;20(16):3873. doi: 10.3390/ijms20163873 (PMC6719192; doi:10.3390/ijms20163873)
Supplement: Supplementary file 1 [file ijms-20-03873-s001.zip › ijms-546015-supplementary-XML/Database entries/L-Alanine (alpha Alanine)_RP_positive_mz90.0551_rt0.81.tsv]

SPECTRUM - MS
20190212_H9M9_LB_Standard_Isobar_targeted_26.raw
FTMS + c ESI d Full ms2 90.0551@hcd40.00 [50.0000-110.0000]
Scan #: 208
RT: 0.81
Data points: 31
Mass	Intensity
56.049812	3822.068359
56.965096	377427.218750
57.057610	9524.688477
58.504868	89866.546875
60.044525	10786.022461
67.509987	326627.375000
67.540985	1621.531494
68.512177	1692.045410
70.012573	13196.314453
70.065224	48543.406250
72.044456	16009.548828
72.080818	601866.375000
73.041428	7487.632813
73.047760	63408.554688
74.975296	8411.773438
76.515160	245938.375000
76.930222	1655.839355
78.511658	1538.940552
79.017845	65389.160156
85.520370	40908.769531
88.004379	3392.797119
88.017761	1449.453125
88.023163	46407.753906
90.054955	44206.355469
90.074402	6026.272461
90.091362	264978.343750
90.525993	3172.683105
97.009689	2008.051758
97.028252	5516.301758
97.991241	2518.251465
99.531441	2264.856201
