# Supplementary material for: Untargeted Metabolomics Reveals Molecular Effects of Ketogenic Diet on Healthy and Tumor Xenograft Mouse Models
Source: Int J Mol Sci. 2019 Aug 8;20(16):3873. doi: 10.3390/ijms20163873 (PMC6719192; doi:10.3390/ijms20163873)
Supplement: Supplementary file 1 [file ijms-20-03873-s001.zip › ijms-546015-supplementary-XML/Database entries/L-Asparagine_HILIC_negative_mz131.0460_rt12.90.tsv]

SPECTRUM - MS
310and0f.raw
FTMS - c ESI d Full ms2 131.0460@hcd40.00 [50.0000-150.0000]
Scan #: 4675
RT: 12.90
Data points: 20
Mass	Intensity
50.481483	6017.029785
66.703751	7054.037109
67.610954	6686.941406
69.173088	6317.527832
70.028946	256260.921875
70.804375	8185.142090
71.024239	32719.353516
72.008232	75258.085938
73.537933	7369.137207
83.016312	6468.009766
92.373703	6245.789063
95.024460	112796.476563
96.008766	54750.960938
101.965782	6525.155762
111.019386	26952.039063
113.027229	10471.436523
113.035164	309373.500000
114.019112	161747.984375
131.045441	28177.685547
145.721268	6233.524902
