# Supplementary material for: Untargeted Metabolomics Reveals Molecular Effects of Ketogenic Diet on Healthy and Tumor Xenograft Mouse Models
Source: Int J Mol Sci. 2019 Aug 8;20(16):3873. doi: 10.3390/ijms20163873 (PMC6719192; doi:10.3390/ijms20163873)
Supplement: Supplementary file 1 [file ijms-20-03873-s001.zip › ijms-546015-supplementary-XML/Database entries/L-Asparagine_HILIC_positive_mz133.0607_rt12.96.tsv]

SPECTRUM - MS
eqavy0zf.raw
FTMS + c ESI d Full ms2 133.0607@hcd40.00 [50.0000-155.0000]
Scan #: 3132
RT: 12.96
Data points: 10
Mass	Intensity
53.007294	25787.054688
70.028671	70371.000000
74.023643	1436754.875000
87.055214	534409.625000
88.039177	188477.546875
108.392899	25621.816406
109.861397	30309.003906
116.034142	179466.968750
121.515343	35299.062500
133.061066	36620.941406
