# Supplementary material for: Untargeted Metabolomics Reveals Molecular Effects of Ketogenic Diet on Healthy and Tumor Xenograft Mouse Models
Source: Int J Mol Sci. 2019 Aug 8;20(16):3873. doi: 10.3390/ijms20163873 (PMC6719192; doi:10.3390/ijms20163873)
Supplement: Supplementary file 1 [file ijms-20-03873-s001.zip › ijms-546015-supplementary-XML/Database entries/L-Asparagine_RP_negative_mz131.0461_rt0.79.tsv]

SPECTRUM - MS
20190212_H9M9_DaLi_Standard_HILIC_neg_1to5_targeted_43.raw
FTMS - c ESI d Full ms2 131.0461@hcd40.00 [50.0000-150.0000]
Scan #: 181
RT: 0.79
Data points: 9
Mass	Intensity
58.029076	1590.723022
70.028915	10469.627930
71.024239	2607.031006
72.008194	9888.597656
78.149620	1415.223389
83.570297	1209.982300
95.024475	2063.003662
113.035225	7662.296875
114.019180	6250.545898
