# Supplementary material for: Untargeted Metabolomics Reveals Molecular Effects of Ketogenic Diet on Healthy and Tumor Xenograft Mouse Models
Source: Int J Mol Sci. 2019 Aug 8;20(16):3873. doi: 10.3390/ijms20163873 (PMC6719192; doi:10.3390/ijms20163873)
Supplement: Supplementary file 1 [file ijms-20-03873-s001.zip › ijms-546015-supplementary-XML/Database entries/L-asparagine_RP_positive_mz133.0971_rt0.82.tsv]

SPECTRUM - MS
20190212_h9m9_lb_standard_hilic_neg_targeted_18.raw
FTMS + c ESI d Full ms2 133.0971@hcd40.00 [50.0000-155.0000]
Scan #: 199
RT: 0.82
Data points: 18
Mass	Intensity
52.843422	50225.531250
57.108002	56519.097656
62.212494	57596.437500
63.157272	49596.175781
66.548378	105309.953125
70.028870	560404.687500
70.065216	4616629.000000
74.023666	7647564.000000
87.055313	3130779.500000
87.060837	55482.941406
88.039429	795899.312500
98.023804	70379.578125
108.485809	55164.828125
115.086731	140485.375000
116.034073	941498.562500
116.070572	1164934.875000
133.060715	516117.468750
135.212204	56464.207031
