# Supplementary material for: Untargeted Metabolomics Reveals Molecular Effects of Ketogenic Diet on Healthy and Tumor Xenograft Mouse Models
Source: Int J Mol Sci. 2019 Aug 8;20(16):3873. doi: 10.3390/ijms20163873 (PMC6719192; doi:10.3390/ijms20163873)
Supplement: Supplementary file 1 [file ijms-20-03873-s001.zip › ijms-546015-supplementary-XML/Database entries/L-Glutamine_HILIC_negative_mz145.0618_rt12.84.tsv]

SPECTRUM - MS
1bv0bg1s.raw
FTMS - c ESI d Full ms2 145.0618@hcd40.00 [50.0000-165.0000]
Scan #: 2930
RT: 12.84
Data points: 10
Mass	Intensity
58.028797	86502.695313
58.626068	40115.597656
59.974331	46255.046875
74.024017	165486.609375
82.029129	103469.859375
84.044800	215942.156250
85.825584	45163.988281
127.579842	45292.707031
147.873245	42157.300781
160.887802	46583.703125
