# Supplementary material for: Untargeted Metabolomics Reveals Molecular Effects of Ketogenic Diet on Healthy and Tumor Xenograft Mouse Models
Source: Int J Mol Sci. 2019 Aug 8;20(16):3873. doi: 10.3390/ijms20163873 (PMC6719192; doi:10.3390/ijms20163873)
Supplement: Supplementary file 1 [file ijms-20-03873-s001.zip › ijms-546015-supplementary-XML/Database entries/L-Glutamine_HILIC_positive_mz147.0764_rt12.90.tsv]

SPECTRUM - MS
x1mb0xgu.raw
FTMS + c ESI d Full ms2 147.0764@hcd40.00 [50.0000-170.0000]
Scan #: 2961
RT: 12.90
Data points: 15
Mass	Intensity
56.049545	111277.375000
61.556087	79035.828125
66.374916	315245.687500
73.937477	75545.140625
84.044373	4835589.000000
86.937378	76480.164063
102.054985	99223.468750
118.570045	73145.093750
130.049911	1237951.750000
141.444946	88344.460938
147.102158	85930.062500
152.395874	94719.265625
154.358566	83454.750000
166.936401	107928.023438
166.948883	121302.851563
