# Supplementary material for: Untargeted Metabolomics Reveals Molecular Effects of Ketogenic Diet on Healthy and Tumor Xenograft Mouse Models
Source: Int J Mol Sci. 2019 Aug 8;20(16):3873. doi: 10.3390/ijms20163873 (PMC6719192; doi:10.3390/ijms20163873)
Supplement: Supplementary file 1 [file ijms-20-03873-s001.zip › ijms-546015-supplementary-XML/Database entries/L-Glutamine_RP_negative_mz145.0618_rt0.81.tsv]

SPECTRUM - MS
20190212_H9M9_DaLi_Glutamine_100uM_57.raw
FTMS - c ESI d Full ms2 145.0618@hcd40.00 [50.0000-165.0000]
Scan #: 377
RT: 0.81
Data points: 30
Mass	Intensity
52.018230	3886.322510
54.627041	2826.024414
58.028923	17673.544922
65.489136	2966.566406
66.690643	4133.562012
66.693764	4413.398438
67.029266	36405.304688
70.028999	3721.486572
71.024338	4781.031250
72.008247	6269.312500
74.020355	4449.136230
74.023994	55620.308594
82.029076	79678.171875
84.044739	122071.289063
84.049660	4804.247559
86.023994	12953.565430
94.894485	2848.761719
96.878632	2907.087402
98.024193	15193.975586
99.056137	5054.836914
101.071671	16168.829102
107.024818	5329.964844
107.700294	2988.863281
109.040260	96934.796875
125.035103	11906.926758
127.050728	194522.046875
128.034927	65182.132813
132.001495	2518.499023
138.953293	2529.802002
145.061066	40260.187500
