# Supplementary material for: Untargeted Metabolomics Reveals Molecular Effects of Ketogenic Diet on Healthy and Tumor Xenograft Mouse Models
Source: Int J Mol Sci. 2019 Aug 8;20(16):3873. doi: 10.3390/ijms20163873 (PMC6719192; doi:10.3390/ijms20163873)
Supplement: Supplementary file 1 [file ijms-20-03873-s001.zip › ijms-546015-supplementary-XML/Database entries/L-Glutamine_RP_positive_mz147.0765_rt0.80.tsv]

SPECTRUM - MS
vtlswr1s.raw
FTMS + c ESI d Full ms2 147.0765@hcd40.00 [50.0000-170.0000]
Scan #: 194
RT: 0.80
Data points: 31
Mass	Intensity
56.049736	13429.925781
56.051964	1367.088745
64.927391	6689.782227
66.596741	3432.135498
78.814148	1365.735962
84.044380	434030.812500
84.080849	7670.857910
84.772614	1545.596191
85.028366	5339.128418
88.075729	5711.917969
91.054115	10622.372070
92.981430	1357.555420
97.007553	2289.077393
101.070984	12308.623047
102.054939	13095.329102
103.054131	2905.538574
106.267708	1506.594971
119.085960	1504.201050
123.964333	15162.906250
130.049789	132129.546875
132.068451	1638.995728
134.515762	1476.882690
138.033478	1496.162109
147.044357	10329.147461
147.054520	1735.931763
147.079788	4633.388184
147.091141	23669.314453
166.750137	1526.968750
166.797333	2049.415527
166.897614	2223.873779
166.950531	1486.541870
