# Supplementary material for: Untargeted Metabolomics Reveals Molecular Effects of Ketogenic Diet on Healthy and Tumor Xenograft Mouse Models
Source: Int J Mol Sci. 2019 Aug 8;20(16):3873. doi: 10.3390/ijms20163873 (PMC6719192; doi:10.3390/ijms20163873)
Supplement: Supplementary file 1 [file ijms-20-03873-s001.zip › ijms-546015-supplementary-XML/Database entries/L-Methionine_HILIC_positive_mz150.0584_rt10.27.tsv]

SPECTRUM - MS
eqavy0zf.raw
FTMS + c ESI d Full ms2 150.0584@hcd40.00 [50.0000-170.0000]
Scan #: 2379
RT: 10.27
Data points: 22
Mass	Intensity
56.049805	16421824.000000
57.065392	222979.390625
60.599319	206443.843750
61.010857	11281134.000000
73.072861	241574.062500
74.023659	1518985.250000
74.060097	1591760.250000
81.413635	172669.250000
84.044281	496100.500000
85.028496	220056.078125
87.026314	2157937.750000
102.054924	3735062.750000
104.052773	14004963.000000
105.000542	235537.515625
105.037354	199874.968750
112.158493	194315.203125
118.421669	187152.203125
133.031738	9017134.000000
150.058105	849734.437500
166.829727	295225.156250
166.842300	267022.375000
166.940445	367829.968750
