# Supplementary material for: Untargeted Metabolomics Reveals Molecular Effects of Ketogenic Diet on Healthy and Tumor Xenograft Mouse Models
Source: Int J Mol Sci. 2019 Aug 8;20(16):3873. doi: 10.3390/ijms20163873 (PMC6719192; doi:10.3390/ijms20163873)
Supplement: Supplementary file 1 [file ijms-20-03873-s001.zip › ijms-546015-supplementary-XML/Database entries/L-Methionine_RP_positive_mz150.0584_rt1.46.tsv]

SPECTRUM - MS
vtlswr1s.raw
FTMS + c ESI d Full ms2 150.0584@hcd40.00 [50.0000-170.0000]
Scan #: 376
RT: 1.46
Data points: 22
Mass	Intensity
51.149227	211167.312500
56.049831	16809978.000000
56.052681	533035.437500
58.207996	256246.406250
61.007942	475502.750000
61.010891	11844072.000000
66.865067	467233.625000
70.241470	231781.687500
74.023643	1533285.750000
74.060074	1413203.500000
76.953453	288550.500000
84.044533	397148.062500
85.028435	406163.781250
87.026299	2651469.750000
96.432640	265071.312500
102.054924	3885365.250000
104.052841	17022028.000000
124.558563	239820.843750
133.031769	9530570.000000
139.845291	303051.281250
150.058334	1642552.750000
166.794617	411520.437500
