# Supplementary material for: Untargeted Metabolomics Reveals Molecular Effects of Ketogenic Diet on Healthy and Tumor Xenograft Mouse Models
Source: Int J Mol Sci. 2019 Aug 8;20(16):3873. doi: 10.3390/ijms20163873 (PMC6719192; doi:10.3390/ijms20163873)
Supplement: Supplementary file 1 [file ijms-20-03873-s001.zip › ijms-546015-supplementary-XML/Database entries/L-Ornithine_HILIC_positive_mz133.0972_rt15.93.tsv]

SPECTRUM - MS
x1mb0xgu.raw
FTMS + c ESI d Full ms2 133.0972@hcd40.00 [50.0000-155.0000]
Scan #: 3661
RT: 15.93
Data points: 10
Mass	Intensity
63.191261	78556.320313
66.570930	125155.179688
70.065155	7673476.500000
73.241798	73336.031250
74.722603	63175.917969
81.069763	71947.468750
112.600250	67848.367188
115.086380	81723.703125
116.070625	1398651.625000
143.969147	69381.578125
