# Supplementary material for: Untargeted Metabolomics Reveals Molecular Effects of Ketogenic Diet on Healthy and Tumor Xenograft Mouse Models
Source: Int J Mol Sci. 2019 Aug 8;20(16):3873. doi: 10.3390/ijms20163873 (PMC6719192; doi:10.3390/ijms20163873)
Supplement: Supplementary file 1 [file ijms-20-03873-s001.zip › ijms-546015-supplementary-XML/Database entries/L-Ornithine_RP_negative_mz131.0825_rt0.84.tsv]

SPECTRUM - MS
20190212_H9M9_DaLi_Standard_RP_neg_100uM_targeted_47.raw
FTMS - c ESI d Full ms2 131.0825@hcd40.00 [50.0000-150.0000]
Scan #: 202
RT: 0.84
Data points: 6
Mass	Intensity
56.499466	27212.085938
64.394669	25764.521484
66.824089	46335.433594
67.237953	28273.099609
83.060593	34721.000000
131.081741	450529.937500
