# Supplementary material for: Untargeted Metabolomics Reveals Molecular Effects of Ketogenic Diet on Healthy and Tumor Xenograft Mouse Models
Source: Int J Mol Sci. 2019 Aug 8;20(16):3873. doi: 10.3390/ijms20163873 (PMC6719192; doi:10.3390/ijms20163873)
Supplement: Supplementary file 1 [file ijms-20-03873-s001.zip › ijms-546015-supplementary-XML/Database entries/L-Ornithine_RP_positive_mz133.0972_rt0.73.tsv]

SPECTRUM - MS
vtlswr1s.raw
FTMS + c ESI d Full ms2 133.0972@hcd40.00 [50.0000-155.0000]
Scan #: 176
RT: 0.73
Data points: 20
Mass	Intensity
57.789684	2743.675293
66.546829	3752.065674
66.549629	3370.973633
68.049530	4261.228027
70.065201	2215697.000000
78.996773	2579.897461
82.356125	2560.704834
83.675995	3150.515869
91.054070	4186.708008
97.007668	6440.788086
97.075943	6119.812012
105.069954	21729.363281
109.966408	3333.258301
115.086487	60448.695313
116.070587	468305.906250
124.506599	2757.699463
133.065506	4377.486816
133.076080	5105.165527
133.098312	5939.115723
152.437607	2648.891113
