# Supplementary material for: Untargeted Metabolomics Reveals Molecular Effects of Ketogenic Diet on Healthy and Tumor Xenograft Mouse Models
Source: Int J Mol Sci. 2019 Aug 8;20(16):3873. doi: 10.3390/ijms20163873 (PMC6719192; doi:10.3390/ijms20163873)
Supplement: Supplementary file 1 [file ijms-20-03873-s001.zip › ijms-546015-supplementary-XML/Database entries/L-Proline_HILIC_positive_mz116.0707_rt11.29.tsv]

SPECTRUM - MS
20190213_H9M9_LB_Standard_HILIC_pos_targeted_06.raw
FTMS + c ESI d Full ms2 116.0707@hcd40.00 [50.0000-135.0000]
Scan #: 4067
RT: 11.29
Data points: 12
Mass	Intensity
57.460503	342404.093750
60.931290	318461.156250
62.667862	310665.250000
63.401402	320434.062500
63.404629	286707.625000
66.841805	333173.781250
66.844879	520550.312500
70.065216	122475792.000000
116.070602	13208256.000000
120.794716	319087.062500
131.355240	293357.093750
134.227509	342136.281250
