# Supplementary material for: Untargeted Metabolomics Reveals Molecular Effects of Ketogenic Diet on Healthy and Tumor Xenograft Mouse Models
Source: Int J Mol Sci. 2019 Aug 8;20(16):3873. doi: 10.3390/ijms20163873 (PMC6719192; doi:10.3390/ijms20163873)
Supplement: Supplementary file 1 [file ijms-20-03873-s001.zip › ijms-546015-supplementary-XML/Database entries/L-Proline_RP_positive_mz116.0707_rt0.90.tsv]

SPECTRUM - MS
20190212_H9M9_LB_Standard_HILIC_pos_targeted_20.raw
FTMS + c ESI d Full ms2 116.0707@hcd40.00 [50.0000-135.0000]
Scan #: 270
RT: 0.90
Data points: 16
Mass	Intensity
66.855713	7147.172852
68.049492	62311.515625
70.000763	7396.717773
70.065201	25530168.000000
70.127930	10316.005859
74.060097	25136.691406
74.096474	78830.296875
74.930923	10224.820313
75.026154	21303.066406
88.075768	30109.080078
93.036560	40859.015625
98.059990	27189.507813
116.016479	149524.750000
116.070648	3648344.500000
116.106987	68697.289063
122.782234	5300.572266
