# Supplementary material for: Untargeted Metabolomics Reveals Molecular Effects of Ketogenic Diet on Healthy and Tumor Xenograft Mouse Models
Source: Int J Mol Sci. 2019 Aug 8;20(16):3873. doi: 10.3390/ijms20163873 (PMC6719192; doi:10.3390/ijms20163873)
Supplement: Supplementary file 1 [file ijms-20-03873-s001.zip › ijms-546015-supplementary-XML/Database entries/L-Serine_HILIC_negative_mz104.0352_rt12.84.tsv]

SPECTRUM - MS
310and0f.raw
FTMS - c ESI d Full ms2 104.0352@hcd40.00 [50.0000-125.0000]
Scan #: 4645
RT: 12.84
Data points: 13
Mass	Intensity
50.905075	2672.035400
51.934914	2647.296875
53.507305	2925.742920
56.447250	3043.356201
61.987419	11954.571289
69.144218	3214.882813
72.008263	53716.382813
73.595734	2887.125488
74.023918	234248.671875
89.792191	2799.506836
92.377892	3941.798584
104.034813	30898.541016
104.040688	2658.233398
