# Supplementary material for: Untargeted Metabolomics Reveals Molecular Effects of Ketogenic Diet on Healthy and Tumor Xenograft Mouse Models
Source: Int J Mol Sci. 2019 Aug 8;20(16):3873. doi: 10.3390/ijms20163873 (PMC6719192; doi:10.3390/ijms20163873)
Supplement: Supplementary file 1 [file ijms-20-03873-s001.zip › ijms-546015-supplementary-XML/Database entries/L-Serine_HILIC_positive_mz106.0500_rt12.90.tsv]

SPECTRUM - MS
20190213_H9M9_LB_Standard_HILIC_pos_targeted_06.raw
FTMS + c ESI d Full ms2 106.0500@hcd40.00 [50.0000-125.0000]
Scan #: 4783
RT: 12.90
Data points: 14
Mass	Intensity
60.044636	1812747.125000
61.955101	5995.918457
66.042046	6153.857910
66.297203	15096.778320
68.582535	7831.350586
70.028801	37103.738281
83.962082	5433.459473
86.121048	6639.850098
88.039246	177844.390625
89.630577	6150.139648
97.916969	8786.588867
106.049927	53118.203125
106.065125	32875.843750
114.209732	6865.708008
