# Supplementary material for: Untargeted Metabolomics Reveals Molecular Effects of Ketogenic Diet on Healthy and Tumor Xenograft Mouse Models
Source: Int J Mol Sci. 2019 Aug 8;20(16):3873. doi: 10.3390/ijms20163873 (PMC6719192; doi:10.3390/ijms20163873)
Supplement: Supplementary file 1 [file ijms-20-03873-s001.zip › ijms-546015-supplementary-XML/Database entries/L-Serine_RP_negative_mz104.0352_rt0.79.tsv]

SPECTRUM - MS
20190212_H9M9_DaLi_Standard_HILIC_neg_1to5_targeted_43.raw
FTMS - c ESI d Full ms2 104.0352@hcd40.00 [50.0000-125.0000]
Scan #: 184
RT: 0.79
Data points: 6
Mass	Intensity
65.099762	8755.571289
66.607254	33858.042969
66.610687	8348.596680
72.008362	37433.445313
74.023941	159019.375000
123.882019	8927.749023
