# Supplementary material for: Untargeted Metabolomics Reveals Molecular Effects of Ketogenic Diet on Healthy and Tumor Xenograft Mouse Models
Source: Int J Mol Sci. 2019 Aug 8;20(16):3873. doi: 10.3390/ijms20163873 (PMC6719192; doi:10.3390/ijms20163873)
Supplement: Supplementary file 1 [file ijms-20-03873-s001.zip › ijms-546015-supplementary-XML/Database entries/L-Serine_RP_positive_mz106.0500_rt0.79.tsv]

SPECTRUM - MS
20190212_H9M9_LB_Standard_HILIC_pos_targeted_20.raw
FTMS + c ESI d Full ms2 106.0500@hcd40.00 [50.0000-125.0000]
Scan #: 235
RT: 0.79
Data points: 19
Mass	Intensity
60.044655	1587985.125000
62.060478	2434.370117
64.927452	29000.015625
66.987228	1649.739014
68.049667	2646.761719
70.028885	36691.445313
70.065216	139688.843750
71.694855	1591.718506
78.997215	7303.344238
88.039330	231776.843750
88.075722	134567.421875
97.007820	22129.787109
97.924019	1711.342896
106.049858	48527.148438
106.065170	30270.324219
106.086288	80454.281250
106.093391	3148.411377
123.964890	2483.722656
124.019142	6707.651367
