# Supplementary material for: Untargeted Metabolomics Reveals Molecular Effects of Ketogenic Diet on Healthy and Tumor Xenograft Mouse Models
Source: Int J Mol Sci. 2019 Aug 8;20(16):3873. doi: 10.3390/ijms20163873 (PMC6719192; doi:10.3390/ijms20163873)
Supplement: Supplementary file 1 [file ijms-20-03873-s001.zip › ijms-546015-supplementary-XML/Database entries/L-Threonine_HILIC_positive_mz120.0656_rt12.35.tsv]

SPECTRUM - MS
eqavy0zf.raw
FTMS + c ESI d Full ms2 120.0656@hcd40.00 [50.0000-140.0000]
Scan #: 2938
RT: 12.35
Data points: 10
Mass	Intensity
53.764156	29265.238281
56.049801	1886220.875000
57.033714	74237.179688
67.236923	40632.050781
72.237808	31623.533203
74.060051	2432322.000000
75.043999	31805.167969
84.044373	187828.859375
102.055069	459997.875000
120.064941	35964.871094
