# Supplementary material for: Untargeted Metabolomics Reveals Molecular Effects of Ketogenic Diet on Healthy and Tumor Xenograft Mouse Models
Source: Int J Mol Sci. 2019 Aug 8;20(16):3873. doi: 10.3390/ijms20163873 (PMC6719192; doi:10.3390/ijms20163873)
Supplement: Supplementary file 1 [file ijms-20-03873-s001.zip › ijms-546015-supplementary-XML/Database entries/L-Threonine_RP_negative_mz118.0509_rt0.83.tsv]

SPECTRUM - MS
20190212_H9M9_DaLi_Standard_HILIC_neg_1to5_targeted_43.raw
FTMS - c ESI d Full ms2 118.0509@hcd40.00 [50.0000-140.0000]
Scan #: 205
RT: 0.83
Data points: 7
Mass	Intensity
66.562592	9888.307617
66.565697	8404.320313
72.008232	123437.812500
74.023933	449289.593750
100.925468	11159.125000
118.050323	31282.105469
134.927567	5347.786133
