# Supplementary material for: Untargeted Metabolomics Reveals Molecular Effects of Ketogenic Diet on Healthy and Tumor Xenograft Mouse Models
Source: Int J Mol Sci. 2019 Aug 8;20(16):3873. doi: 10.3390/ijms20163873 (PMC6719192; doi:10.3390/ijms20163873)
Supplement: Supplementary file 1 [file ijms-20-03873-s001.zip › ijms-546015-supplementary-XML/Database entries/L-Threonine_RP_positive_mz120.0655_rt0.90.tsv]

SPECTRUM - MS
vtlswr1s.raw
FTMS + c ESI d Full ms2 120.0655@hcd40.00 [50.0000-140.0000]
Scan #: 220
RT: 0.90
Data points: 11
Mass	Intensity
52.847076	16683.400391
56.049809	1210794.875000
57.033695	75730.875000
57.483353	18047.042969
66.769661	41368.015625
74.060043	1725474.875000
84.044540	62790.628906
99.662384	20937.246094
102.054947	380426.906250
120.065353	86637.281250
127.094215	18684.269531
