# Supplementary material for: Untargeted Metabolomics Reveals Molecular Effects of Ketogenic Diet on Healthy and Tumor Xenograft Mouse Models
Source: Int J Mol Sci. 2019 Aug 8;20(16):3873. doi: 10.3390/ijms20163873 (PMC6719192; doi:10.3390/ijms20163873)
Supplement: Supplementary file 1 [file ijms-20-03873-s001.zip › ijms-546015-supplementary-XML/Database entries/L-Tyrosine_HILIC_positive_mz182.0811_rt10.79.tsv]

SPECTRUM - MS
x1mb0xgu.raw
FTMS + c ESI d Full ms2 182.0811@hcd40.00 [50.0000-205.0000]
Scan #: 2474
RT: 10.79
Data points: 28
Mass	Intensity
51.833923	37324.273438
52.748127	45865.593750
53.054253	34772.746094
66.695694	52506.695313
71.438599	30132.451172
91.054153	2460569.000000
95.049110	1102540.125000
103.054207	68224.328125
107.049416	88215.492188
109.064636	69848.070313
110.205872	33726.351563
118.065163	86314.726563
119.049057	2911211.250000
121.064713	87912.804688
123.043892	3986610.500000
132.638184	37591.078125
136.075592	7676742.500000
138.779922	41341.546875
147.043823	1198337.250000
154.995239	34358.070313
155.590607	41211.109375
165.054413	2252935.250000
166.849625	68628.820313
166.951111	56476.000000
166.962662	41610.890625
182.080872	212211.812500
200.251968	36737.582031
203.222565	39560.824219
