# Supplementary material for: Untargeted Metabolomics Reveals Molecular Effects of Ketogenic Diet on Healthy and Tumor Xenograft Mouse Models
Source: Int J Mol Sci. 2019 Aug 8;20(16):3873. doi: 10.3390/ijms20163873 (PMC6719192; doi:10.3390/ijms20163873)
Supplement: Supplementary file 1 [file ijms-20-03873-s001.zip › ijms-546015-supplementary-XML/Database entries/L-Tyrosine_RP_negative_mz180.0666_rt2.06.tsv]

SPECTRUM - MS
20190212_H9M9_DaLi_Standard_RP_neg_100uM_targeted_47.raw
FTMS - c ESI d Full ms2 180.0666@hcd40.00 [50.0000-200.0000]
Scan #: 825
RT: 2.06
Data points: 21
Mass	Intensity
50.786465	1440.284546
62.336037	1577.820435
65.038788	13508.074219
66.904610	2040.192993
66.907738	1482.593140
72.008202	21538.984375
74.023949	2561.356689
75.023125	2228.360596
91.054962	2853.739990
93.034058	130399.257813
106.042732	1441.514526
107.049767	5994.360352
117.033829	2503.766846
119.049713	135985.234375
151.235336	1355.671509
163.039505	34216.699219
166.814743	1564.154175
166.869141	2276.235840
166.973770	5176.542480
167.023529	2160.250977
180.065811	20262.425781
