# Supplementary material for: Untargeted Metabolomics Reveals Molecular Effects of Ketogenic Diet on Healthy and Tumor Xenograft Mouse Models
Source: Int J Mol Sci. 2019 Aug 8;20(16):3873. doi: 10.3390/ijms20163873 (PMC6719192; doi:10.3390/ijms20163873)
Supplement: Supplementary file 1 [file ijms-20-03873-s001.zip › ijms-546015-supplementary-XML/Database entries/L-Tyrosine_RP_positive_mz182.0813_rt2.10.tsv]

SPECTRUM - MS
20190212_H9M9_LB_Standard_HILIC_pos_targeted_20.raw
FTMS + c ESI d Full ms2 182.0813@hcd40.00 [50.0000-205.0000]
Scan #: 648
RT: 2.10
Data points: 21
Mass	Intensity
61.918701	319559.000000
62.612110	310083.593750
66.679596	463670.531250
89.532784	275934.031250
91.054268	15277692.000000
95.043396	391797.593750
95.049187	6438869.000000
103.054382	587924.375000
106.519592	308810.562500
107.049255	566052.625000
109.064674	453794.781250
118.065247	508185.343750
119.049210	21338160.000000
121.064522	375037.781250
123.044044	30120114.000000
136.075729	61197700.000000
147.044052	9575326.000000
165.054657	19635552.000000
165.068832	456391.687500
166.948746	640935.437500
182.080841	2024038.500000
