# Supplementary material for: Untargeted Metabolomics Reveals Molecular Effects of Ketogenic Diet on Healthy and Tumor Xenograft Mouse Models
Source: Int J Mol Sci. 2019 Aug 8;20(16):3873. doi: 10.3390/ijms20163873 (PMC6719192; doi:10.3390/ijms20163873)
Supplement: Supplementary file 1 [file ijms-20-03873-s001.zip › ijms-546015-supplementary-XML/Database entries/L-Valine_RP_positive_mz118.0863_rt1.17.tsv]

SPECTRUM - MS
20190212_H9M9_LB_Standard_HILIC_pos_targeted_20.raw
FTMS + c ESI d Full ms2 118.0863@hcd40.00 [50.0000-140.0000]
Scan #: 355
RT: 1.17
Data points: 10
Mass	Intensity
51.549408	642432.437500
54.098736	577795.687500
55.054619	14386644.000000
57.057587	923672.125000
66.858788	1162990.500000
72.080826	104133880.000000
97.634773	627128.625000
103.295609	543834.000000
118.086227	1312444.500000
122.029694	555549.937500
