# Supplementary material for: Untargeted Metabolomics Reveals Molecular Effects of Ketogenic Diet on Healthy and Tumor Xenograft Mouse Models
Source: Int J Mol Sci. 2019 Aug 8;20(16):3873. doi: 10.3390/ijms20163873 (PMC6719192; doi:10.3390/ijms20163873)
Supplement: Supplementary file 1 [file ijms-20-03873-s001.zip › ijms-546015-supplementary-XML/Database entries/Maleic acid_HILIC_negative_mz115.0036_rt2.10.tsv]

SPECTRUM - MS
x1x4lgqq.raw
FTMS - c ESI d Full ms2 115.0036@hcd40.00 [50.0000-135.0000]
Scan #: 478
RT: 2.10
Data points: 4
Mass	Intensity
50.009853	7341.854492
51.231163	7740.237793
71.013054	454756.062500
81.062927	7806.682129
