# Supplementary material for: Untargeted Metabolomics Reveals Molecular Effects of Ketogenic Diet on Healthy and Tumor Xenograft Mouse Models
Source: Int J Mol Sci. 2019 Aug 8;20(16):3873. doi: 10.3390/ijms20163873 (PMC6719192; doi:10.3390/ijms20163873)
Supplement: Supplementary file 1 [file ijms-20-03873-s001.zip › ijms-546015-supplementary-XML/Database entries/Maleic acid_RP_negative_mz115.0036_rt1.68.tsv]

SPECTRUM - MS
20190212_H9M9_DaLi_Standard_Isobar_100uM_targeted_51.raw
FTMS - c ESI d Full ms2 115.0036@hcd40.00 [50.0000-135.0000]
Scan #: 437
RT: 1.68
Data points: 8
Mass	Intensity
51.940876	1217.966064
53.233887	1131.636597
61.368835	1276.874878
66.897141	2288.912109
66.900146	1645.000977
68.994850	15851.144531
71.013054	31059.216797
110.864372	1215.655640
