# Supplementary material for: Untargeted Metabolomics Reveals Molecular Effects of Ketogenic Diet on Healthy and Tumor Xenograft Mouse Models
Source: Int J Mol Sci. 2019 Aug 8;20(16):3873. doi: 10.3390/ijms20163873 (PMC6719192; doi:10.3390/ijms20163873)
Supplement: Supplementary file 1 [file ijms-20-03873-s001.zip › ijms-546015-supplementary-XML/Database entries/Malic acid_RP_negative_mz133.0141_rt1.11.tsv]

SPECTRUM - MS
20190212_H9M9_DaLi_Standard_RP_neg_100uM_targeted_47.raw
FTMS - c ESI d Full ms2 133.0141@hcd40.00 [50.0000-155.0000]
Scan #: 334
RT: 1.11
Data points: 14
Mass	Intensity
57.683853	9800.742188
57.796726	6446.807129
59.012886	14905.464844
65.316933	7792.990723
66.986206	10660.599609
71.013016	1221245.000000
72.992287	388472.281250
80.354332	8145.341797
87.008041	13696.953125
89.023758	102225.320313
115.003174	973420.937500
120.061058	8055.239746
133.013763	152139.343750
150.682846	8962.709961
