# Supplementary material for: Untargeted Metabolomics Reveals Molecular Effects of Ketogenic Diet on Healthy and Tumor Xenograft Mouse Models
Source: Int J Mol Sci. 2019 Aug 8;20(16):3873. doi: 10.3390/ijms20163873 (PMC6719192; doi:10.3390/ijms20163873)
Supplement: Supplementary file 1 [file ijms-20-03873-s001.zip › ijms-546015-supplementary-XML/Database entries/Mevalonic acid_HILIC_negative_mz147.0662_rt3.49.tsv]

SPECTRUM - MS
310and0f.raw
FTMS - c ESI d Full ms2 147.0662@hcd40.00 [50.0000-170.0000]
Scan #: 1071
RT: 3.49
Data points: 10
Mass	Intensity
54.854664	32000.615234
57.033531	74484.914063
59.012875	780802.937500
66.199341	57815.644531
69.057671	32575.410156
94.328445	28920.507813
119.839195	28990.345703
155.322571	29912.390625
166.767975	40587.125000
166.872345	38436.167969
