# Supplementary material for: Untargeted Metabolomics Reveals Molecular Effects of Ketogenic Diet on Healthy and Tumor Xenograft Mouse Models
Source: Int J Mol Sci. 2019 Aug 8;20(16):3873. doi: 10.3390/ijms20163873 (PMC6719192; doi:10.3390/ijms20163873)
Supplement: Supplementary file 1 [file ijms-20-03873-s001.zip › ijms-546015-supplementary-XML/Database entries/Myristoyl-L-carnitine_HILIC_positive_mz372.3110_rt3.52.tsv]

SPECTRUM - MS
amw4pojx.raw
FTMS + c ESI d Full ms2 372.3110@hcd40.00 [50.0000-400.0000]
Scan #: 856
RT: 3.52
Data points: 28
Mass	Intensity
57.033772	21800418.000000
57.070206	13831519.000000
58.065399	1520710.500000
59.073063	1474002.625000
60.080994	79238280.000000
65.445145	7653575.000000
67.054291	3080015.250000
69.070007	3137012.250000
71.085480	12482443.000000
81.069809	6660869.500000
84.080864	2598385.500000
85.028358	833264256.000000
85.100807	2705434.250000
95.085495	9280528.000000
109.101448	2802149.750000
111.116592	1341663.750000
129.078445	2193500.500000
144.101898	20478964.000000
166.852280	1680567.250000
166.902069	2165715.000000
167.009827	2824104.750000
211.205017	10551431.000000
219.153854	1288454.625000
267.733948	1398410.000000
313.237366	35350920.000000
372.310486	303385088.000000
376.046753	1337715.000000
388.930145	4787388.000000
