# Supplementary material for: Untargeted Metabolomics Reveals Molecular Effects of Ketogenic Diet on Healthy and Tumor Xenograft Mouse Models
Source: Int J Mol Sci. 2019 Aug 8;20(16):3873. doi: 10.3390/ijms20163873 (PMC6719192; doi:10.3390/ijms20163873)
Supplement: Supplementary file 1 [file ijms-20-03873-s001.zip › ijms-546015-supplementary-XML/Database entries/Myristoyl-L-Carnitine_RP_positive_mz372.3110_rt7.63.tsv]

SPECTRUM - MS
f14zh1g5.raw
FTMS + c ESI d Full ms2 372.3110@hcd40.00 [50.0000-400.0000]
Scan #: 2058
RT: 7.63
Data points: 31
Mass	Intensity
57.033760	14869455.000000
57.070145	14208760.000000
58.065430	2335356.000000
59.073387	1431760.625000
60.081028	78254720.000000
65.427124	10305284.000000
67.054321	2537740.250000
69.069916	2831574.500000
69.470207	1276720.250000
71.085686	14295056.000000
81.069847	3320853.000000
83.085419	1680922.125000
84.081024	2654406.250000
84.701866	1345651.500000
85.028381	858010304.000000
85.101044	1847562.875000
95.085510	10723750.000000
99.491013	1357440.875000
99.722992	1258555.750000
109.101318	1992791.125000
144.101852	20823466.000000
166.811630	1730417.000000
166.972076	1761667.750000
166.986618	1359986.000000
210.708923	1526861.500000
211.205505	11950503.000000
313.237091	49833900.000000
313.663025	1704745.500000
372.310669	524047136.000000
388.899750	2648445.000000
399.228333	1619342.500000
