# Supplementary material for: Untargeted Metabolomics Reveals Molecular Effects of Ketogenic Diet on Healthy and Tumor Xenograft Mouse Models
Source: Int J Mol Sci. 2019 Aug 8;20(16):3873. doi: 10.3390/ijms20163873 (PMC6719192; doi:10.3390/ijms20163873)
Supplement: Supplementary file 1 [file ijms-20-03873-s001.zip › ijms-546015-supplementary-XML/Database entries/N,N-Dimethylglycine_HILIC_positive_mz104.0706_rt11.28.tsv]

SPECTRUM - MS
20190213_h9m9_lb_standard_isobar_targeted_12.raw
FTMS + c ESI d Full ms2 104.0706@hcd40.00 [50.0000-125.0000]
Scan #: 2672
RT: 11.28
Data points: 9
Mass	Intensity
51.509995	151637.531250
52.852489	131005.992188
57.832714	184367.906250
58.065392	58157828.000000
60.153172	133389.203125
61.595768	163117.140625
67.145668	293609.343750
84.486893	126554.953125
104.070473	5557473.000000
