# Supplementary material for: Untargeted Metabolomics Reveals Molecular Effects of Ketogenic Diet on Healthy and Tumor Xenograft Mouse Models
Source: Int J Mol Sci. 2019 Aug 8;20(16):3873. doi: 10.3390/ijms20163873 (PMC6719192; doi:10.3390/ijms20163873)
Supplement: Supplementary file 1 [file ijms-20-03873-s001.zip › ijms-546015-supplementary-XML/Database entries/N,N-Dimethylglycine_RP_positive_mz104.0706_rt0.87.tsv]

SPECTRUM - MS
20190212_H9M9_LB_Standard_Isobar_targeted_26.raw
FTMS + c ESI d Full ms2 104.0706@hcd40.00 [50.0000-125.0000]
Scan #: 222
RT: 0.87
Data points: 12
Mass	Intensity
51.677135	538016.312500
51.763264	640194.500000
56.283543	561798.812500
58.065407	101575848.000000
64.782333	587739.125000
66.159943	545780.625000
67.129601	1382004.125000
75.438339	580093.375000
85.905838	689274.875000
104.070496	11885186.000000
104.324898	546908.687500
123.217018	616456.187500
