# Supplementary material for: Untargeted Metabolomics Reveals Molecular Effects of Ketogenic Diet on Healthy and Tumor Xenograft Mouse Models
Source: Int J Mol Sci. 2019 Aug 8;20(16):3873. doi: 10.3390/ijms20163873 (PMC6719192; doi:10.3390/ijms20163873)
Supplement: Supplementary file 1 [file ijms-20-03873-s001.zip › ijms-546015-supplementary-XML/Database entries/N-Acetyl-L-Glutamic acid_HILIC_negative_mz188.0564_rt11.51.tsv]

SPECTRUM - MS
zbox1cz1.raw
FTMS - c ESI d Full ms2 188.0564@hcd40.00 [50.0000-210.0000]
Scan #: 3940
RT: 11.51
Data points: 18
Mass	Intensity
52.580547	69311.953125
58.028782	566137.125000
59.012878	1583807.000000
62.755394	75375.578125
74.023903	84489.781250
84.044708	464557.218750
98.024239	94563.718750
98.060600	129727.343750
100.076187	337046.718750
102.055550	5460570.000000
128.025940	147725.359375
128.034744	2041397.375000
166.803879	128342.304688
166.867050	76871.093750
166.907974	169298.828125
166.964294	85736.015625
167.908539	77953.804688
195.013275	78156.757813
