# Supplementary material for: Untargeted Metabolomics Reveals Molecular Effects of Ketogenic Diet on Healthy and Tumor Xenograft Mouse Models
Source: Int J Mol Sci. 2019 Aug 8;20(16):3873. doi: 10.3390/ijms20163873 (PMC6719192; doi:10.3390/ijms20163873)
Supplement: Supplementary file 1 [file ijms-20-03873-s001.zip › ijms-546015-supplementary-XML/Database entries/N-Acetyl-L-Glutamic acid_RP_negative_mz188.0564_rt1.92.tsv]

SPECTRUM - MS
20190212_H9M9_DaLi_Standard_RP_neg_100uM_targeted_47.raw
FTMS - c ESI d Full ms2 188.0564@hcd40.00 [50.0000-210.0000]
Scan #: 752
RT: 1.92
Data points: 36
Mass	Intensity
51.632771	3656.752197
52.018276	5567.080566
54.033947	7878.041504
57.033466	9416.450195
58.025906	8926.202148
58.028866	497097.093750
59.012894	1285766.250000
64.318237	4307.813965
66.033966	6710.747559
66.592049	11263.888672
70.028885	40559.164063
71.013512	5792.861328
71.049553	28099.601563
74.023964	198439.562500
82.029099	105163.914063
82.065384	6869.349609
83.148804	4340.443848
83.907715	4530.784668
84.044815	348813.843750
85.028740	9715.125000
90.928658	4746.363281
92.892761	4138.952637
98.024391	52933.019531
98.060570	67524.273438
100.039833	4965.218262
100.076408	106068.664063
102.055595	2908204.500000
106.690132	4174.693848
126.055725	7483.272461
128.034836	629429.812500
133.104843	4606.229980
137.251678	4847.780273
166.804291	4679.574219
166.852203	6401.621094
166.865082	6531.779785
166.912338	4966.725586
