# Supplementary material for: Untargeted Metabolomics Reveals Molecular Effects of Ketogenic Diet on Healthy and Tumor Xenograft Mouse Models
Source: Int J Mol Sci. 2019 Aug 8;20(16):3873. doi: 10.3390/ijms20163873 (PMC6719192; doi:10.3390/ijms20163873)
Supplement: Supplementary file 1 [file ijms-20-03873-s001.zip › ijms-546015-supplementary-XML/Database entries/N-Acetyl-L-Glutamic acid_RP_positive_mz190.0709_rt1.98.tsv]

SPECTRUM - MS
20190212_H9M9_LB_Standard_RP_neg_targeted_22.raw
FTMS + c ESI d Full ms2 190.0709@hcd40.00 [50.0000-210.0000]
Scan #: 512
RT: 1.98
Data points: 23
Mass	Intensity
52.098663	155546.203125
56.049709	409513.468750
66.579224	490874.468750
67.422943	162690.937500
69.434891	184874.812500
75.061310	213194.921875
78.602142	155101.921875
84.044388	23647850.000000
85.271881	183862.625000
88.065834	173018.718750
98.774872	160754.453125
102.048721	345662.562500
102.054970	7787532.500000
130.049835	39094000.000000
133.072144	221624.328125
144.065475	1160365.625000
148.060349	6421864.000000
166.829971	263452.562500
166.927963	236239.703125
166.989655	290905.531250
167.011719	193540.515625
172.060059	1008828.812500
190.071014	418975.312500
