# Supplementary material for: Untargeted Metabolomics Reveals Molecular Effects of Ketogenic Diet on Healthy and Tumor Xenograft Mouse Models
Source: Int J Mol Sci. 2019 Aug 8;20(16):3873. doi: 10.3390/ijms20163873 (PMC6719192; doi:10.3390/ijms20163873)
Supplement: Supplementary file 1 [file ijms-20-03873-s001.zip › ijms-546015-supplementary-XML/Database entries/N-Acetyl-L-Histidine_HILIC_negative_mz196.0726_rt12.64.tsv]

SPECTRUM - MS
310and0f.raw
FTMS - c ESI d Full ms2 196.0726@hcd40.00 [50.0000-220.0000]
Scan #: 4568
RT: 12.64
Data points: 35
Mass	Intensity
51.146423	80245.164063
53.086491	85246.500000
58.028851	462789.125000
59.012825	360496.187500
65.013458	119768.632813
65.863724	82632.109375
66.033943	921724.562500
67.002563	113861.257813
67.029205	2011357.875000
69.298515	83099.898438
72.008247	417547.468750
74.024017	112631.132813
76.070000	84516.312500
79.029121	115583.046875
80.037201	5629607.500000
81.045067	7553396.000000
90.515831	83310.648438
91.030205	109941.500000
93.045227	5919904.000000
95.024223	163132.281250
98.024315	587920.062500
107.061096	428467.000000
108.056175	384083.031250
108.276772	88036.671875
109.040344	106828.843750
110.071884	17417642.000000
110.376030	96295.500000
118.040573	351530.812500
136.051178	178213.656250
137.034927	1497117.375000
154.061401	1352886.875000
166.755981	93321.500000
166.920944	162793.062500
190.402557	91329.843750
213.069901	91405.710938
