# Supplementary material for: Untargeted Metabolomics Reveals Molecular Effects of Ketogenic Diet on Healthy and Tumor Xenograft Mouse Models
Source: Int J Mol Sci. 2019 Aug 8;20(16):3873. doi: 10.3390/ijms20163873 (PMC6719192; doi:10.3390/ijms20163873)
Supplement: Supplementary file 1 [file ijms-20-03873-s001.zip › ijms-546015-supplementary-XML/Database entries/N-Acetyl-L-Histidine_HILIC_positive_mz198.0873_rt12.69.tsv]

SPECTRUM - MS
eqavy0zf.raw
FTMS + c ESI d Full ms2 198.0873@hcd40.00 [50.0000-220.0000]
Scan #: 3039
RT: 12.69
Data points: 22
Mass	Intensity
66.487755	3253077.250000
68.733788	871693.437500
78.203186	804574.812500
83.060257	12862263.000000
92.539902	851600.375000
93.044685	8878282.000000
95.060272	16811064.000000
95.500992	762413.437500
96.784790	799397.187500
97.916611	1177323.000000
110.071266	328618752.000000
112.086899	1137533.000000
134.071198	1336643.125000
138.065857	836810.437500
152.069061	1097848.875000
152.081726	61490356.000000
156.076660	77823360.000000
166.842545	1535143.625000
166.945999	1305758.000000
166.988678	1039548.562500
180.076416	12910364.000000
198.087280	29765464.000000
