# Supplementary material for: Untargeted Metabolomics Reveals Molecular Effects of Ketogenic Diet on Healthy and Tumor Xenograft Mouse Models
Source: Int J Mol Sci. 2019 Aug 8;20(16):3873. doi: 10.3390/ijms20163873 (PMC6719192; doi:10.3390/ijms20163873)
Supplement: Supplementary file 1 [file ijms-20-03873-s001.zip › ijms-546015-supplementary-XML/Database entries/N-Acetyl-L-Histidine_RP_negative_mz196.0727_rt0.95.tsv]

SPECTRUM - MS
20190212_H9M9_DaLi_Standard_HILIC_neg_1to5_targeted_43.raw
FTMS - c ESI d Full ms2 196.0727@hcd40.00 [50.0000-220.0000]
Scan #: 272
RT: 0.95
Data points: 39
Mass	Intensity
58.028889	33709.320313
59.012943	246534.796875
64.018196	22643.242188
65.013527	31016.216797
66.034019	257197.781250
66.611496	25607.667969
67.029274	557531.812500
69.756248	16075.817383
72.008308	144643.406250
74.023949	26684.875000
75.236137	15160.883789
79.029472	36916.828125
80.037277	2550763.750000
81.045105	2220042.500000
88.687653	16704.519531
91.029823	31902.601563
93.045265	2503623.000000
95.024620	103222.484375
95.086037	14373.067383
98.024460	150831.125000
105.033066	27150.060547
106.040237	17398.021484
107.061180	246685.078125
108.056297	157888.453125
109.040253	82793.070313
110.071953	4834815.500000
118.040421	201121.140625
131.048553	26011.677734
132.056213	153024.343750
134.071976	227311.328125
136.051102	143972.171875
137.035034	669204.062500
154.061600	1864279.500000
166.861267	18469.978516
166.967209	17205.347656
176.778488	15573.769531
178.061844	23020.968750
196.072113	413024.750000
218.006546	15998.653320
