# Supplementary material for: Untargeted Metabolomics Reveals Molecular Effects of Ketogenic Diet on Healthy and Tumor Xenograft Mouse Models
Source: Int J Mol Sci. 2019 Aug 8;20(16):3873. doi: 10.3390/ijms20163873 (PMC6719192; doi:10.3390/ijms20163873)
Supplement: Supplementary file 1 [file ijms-20-03873-s001.zip › ijms-546015-supplementary-XML/Database entries/N-Acetyl-L-Histidine_RP_positive_mz198.0873_rt0.98.tsv]

SPECTRUM - MS
5scbcas2.raw
FTMS + c ESI d Full ms2 198.0873@hcd40.00 [50.0000-220.0000]
Scan #: 257
RT: 1.04
Data points: 27
Mass	Intensity
51.552296	146739.843750
52.076229	127504.414063
54.931854	155880.171875
55.071243	157512.265625
55.548275	126044.023438
60.378017	160179.046875
66.470894	348566.156250
81.333466	159255.968750
82.052536	193127.640625
83.060440	1428913.000000
89.583504	135043.156250
93.044525	1154436.000000
95.060341	2653562.000000
110.071304	41802372.000000
127.686203	142678.953125
152.069305	170145.750000
152.081802	9604180.000000
156.076706	11536665.000000
166.741669	295660.593750
166.788696	156825.937500
166.800369	185070.562500
166.849396	175843.812500
166.901871	212120.000000
166.944244	207997.046875
180.076492	2009155.250000
182.115402	139817.140625
198.087341	5767242.000000
