# Supplementary material for: Untargeted Metabolomics Reveals Molecular Effects of Ketogenic Diet on Healthy and Tumor Xenograft Mouse Models
Source: Int J Mol Sci. 2019 Aug 8;20(16):3873. doi: 10.3390/ijms20163873 (PMC6719192; doi:10.3390/ijms20163873)
Supplement: Supplementary file 1 [file ijms-20-03873-s001.zip › ijms-546015-supplementary-XML/Database entries/N2-Acetyl-L-Glutamine_HILIC_negative_mz187.0723_rt11.24.tsv]

SPECTRUM - MS
310and0f.raw
FTMS - c ESI d Full ms2 187.0723@hcd40.00 [50.0000-210.0000]
Scan #: 4026
RT: 11.24
Data points: 27
Mass	Intensity
58.028866	1388657.250000
59.012703	17608.796875
67.029121	62303.292969
70.029221	15799.887695
72.044670	15168.814453
74.024010	73142.664063
81.045067	24614.236328
82.028946	91207.375000
83.060669	87555.289063
84.044792	216965.500000
88.670090	13141.958008
90.385895	14231.844727
91.196678	16026.231445
99.055473	13814.903320
101.071365	71362.375000
109.040176	336360.625000
125.071548	31300.402344
127.050774	241101.187500
128.034592	82374.507813
138.277359	14215.371094
145.061188	24589.947266
163.919769	15727.512695
166.815201	32565.019531
166.892227	15425.320313
166.922318	25138.525391
166.945419	15690.540039
166.972656	19869.521484
