# Supplementary material for: Untargeted Metabolomics Reveals Molecular Effects of Ketogenic Diet on Healthy and Tumor Xenograft Mouse Models
Source: Int J Mol Sci. 2019 Aug 8;20(16):3873. doi: 10.3390/ijms20163873 (PMC6719192; doi:10.3390/ijms20163873)
Supplement: Supplementary file 1 [file ijms-20-03873-s001.zip › ijms-546015-supplementary-XML/Database entries/N2-Acetyl-L-Glutamine_RP_negative_mz187.0723_rt1.30.tsv]

SPECTRUM - MS
20190212_H9M9_DaLi_Standard_HILIC_neg_1to5_targeted_43.raw
FTMS - c ESI d Full ms2 187.0723@hcd40.00 [50.0000-210.0000]
Scan #: 439
RT: 1.30
Data points: 38
Mass	Intensity
58.028839	8242854.000000
62.519325	55041.816406
66.034088	70641.656250
66.388924	125096.820313
67.029251	616516.937500
71.013107	56708.175781
72.044777	59672.062500
74.023933	458502.468750
81.045242	212221.234375
82.029068	733362.250000
83.060669	818593.437500
84.044754	1138172.250000
84.049652	52391.257813
84.726700	44270.527344
89.735046	39755.722656
97.040085	64685.835938
97.222656	37546.445313
98.024071	156397.984375
99.056023	66553.820313
101.071548	739214.062500
107.024734	244086.718750
107.061096	69482.125000
109.040215	2433189.750000
111.258476	40800.265625
125.035194	327417.750000
125.071419	2757538.500000
127.050743	5806469.500000
128.025131	54972.582031
128.034744	1475380.750000
131.861618	41447.835938
145.049667	77834.335938
145.061188	2418978.750000
155.811737	48700.152344
166.862991	67869.460938
166.974289	48762.554688
167.022354	62438.164063
169.062103	148657.296875
187.071976	67076.796875
