# Supplementary material for: Untargeted Metabolomics Reveals Molecular Effects of Ketogenic Diet on Healthy and Tumor Xenograft Mouse Models
Source: Int J Mol Sci. 2019 Aug 8;20(16):3873. doi: 10.3390/ijms20163873 (PMC6719192; doi:10.3390/ijms20163873)
Supplement: Supplementary file 1 [file ijms-20-03873-s001.zip › ijms-546015-supplementary-XML/Database entries/N2-Acetyl-L-Glutamine_RP_positive_mz189.0870_rt1.32.tsv]

SPECTRUM - MS
vtlswr1s.raw
FTMS + c ESI d Full ms2 189.0870@hcd40.00 [50.0000-210.0000]
Scan #: 335
RT: 1.32
Data points: 19
Mass	Intensity
54.185631	325800.062500
54.672993	332536.218750
57.379845	294422.250000
60.044579	705745.500000
62.638268	324642.437500
66.577621	684227.875000
83.060417	1755793.750000
84.044388	36161712.000000
97.916061	377578.343750
101.071114	651382.062500
102.055161	746224.000000
129.066025	2073036.625000
130.049866	61243508.000000
143.081955	667755.750000
147.076736	1945565.625000
166.741898	395625.187500
166.892700	466098.968750
166.947601	448992.156250
172.060410	2455778.500000
