# Supplementary material for: Untargeted Metabolomics Reveals Molecular Effects of Ketogenic Diet on Healthy and Tumor Xenograft Mouse Models
Source: Int J Mol Sci. 2019 Aug 8;20(16):3873. doi: 10.3390/ijms20163873 (PMC6719192; doi:10.3390/ijms20163873)
Supplement: Supplementary file 1 [file ijms-20-03873-s001.zip › ijms-546015-supplementary-XML/Database entries/N2-Acetyl-L-Ornithine_HILIC_negative_mz173.0929_rt13.51.tsv]

SPECTRUM - MS
310and0f.raw
FTMS - c ESI d Full ms2 173.0929@hcd40.00 [50.0000-195.0000]
Scan #: 4969
RT: 13.51
Data points: 18
Mass	Intensity
50.341923	14346.840820
54.981022	17891.910156
58.026279	30438.232422
58.028847	554836.312500
66.549568	22749.365234
80.810287	14602.898438
83.060638	277880.750000
85.076645	62803.871094
97.909668	18575.574219
113.071342	22970.947266
129.103104	25860.048828
131.081940	2163625.750000
136.936508	16107.691406
143.500992	13939.189453
147.210724	13821.044922
154.947067	65912.898438
166.749771	22613.703125
166.797867	17199.427734
