# Supplementary material for: Untargeted Metabolomics Reveals Molecular Effects of Ketogenic Diet on Healthy and Tumor Xenograft Mouse Models
Source: Int J Mol Sci. 2019 Aug 8;20(16):3873. doi: 10.3390/ijms20163873 (PMC6719192; doi:10.3390/ijms20163873)
Supplement: Supplementary file 1 [file ijms-20-03873-s001.zip › ijms-546015-supplementary-XML/Database entries/N2-Acetyl-L-Ornithine_HILIC_positive_mz175.1077_rt13.57.tsv]

SPECTRUM - MS
eqavy0zf.raw
FTMS + c ESI d Full ms2 175.1077@hcd40.00 [50.0000-195.0000]
Scan #: 3356
RT: 13.57
Data points: 25
Mass	Intensity
60.044590	594339.687500
66.570755	360225.718750
66.573631	557644.375000
70.065208	43491756.000000
71.049316	4763541.000000
73.317818	328720.968750
73.968056	316120.312500
74.023621	4027988.250000
87.091637	526573.250000
88.075699	3226466.500000
97.076340	407170.218750
97.923691	362018.906250
98.060158	633522.000000
99.043869	464688.843750
111.091583	579878.250000
112.075600	5609694.500000
115.086601	43836828.000000
116.070587	20807146.000000
133.096985	1922566.625000
139.086624	1932565.875000
157.097183	3778088.250000
158.081207	15884775.000000
166.936111	437263.562500
166.985382	575520.437500
175.107864	2313326.500000
