# Supplementary material for: Untargeted Metabolomics Reveals Molecular Effects of Ketogenic Diet on Healthy and Tumor Xenograft Mouse Models
Source: Int J Mol Sci. 2019 Aug 8;20(16):3873. doi: 10.3390/ijms20163873 (PMC6719192; doi:10.3390/ijms20163873)
Supplement: Supplementary file 1 [file ijms-20-03873-s001.zip › ijms-546015-supplementary-XML/Database entries/N2-Acetyl-L-Ornithine_RP_negative_mz173.0930_rt0.86.tsv]

SPECTRUM - MS
20190212_H9M9_DaLi_Standard_HILIC_neg_1to5_targeted_43.raw
FTMS - c ESI d Full ms2 173.0930@hcd40.00 [50.0000-195.0000]
Scan #: 221
RT: 0.86
Data points: 19
Mass	Intensity
51.570122	12118.889648
51.773121	16553.642578
58.028854	330749.656250
63.594501	13364.013672
66.661568	29412.968750
83.060783	249156.765625
84.361923	12796.322266
85.076355	83901.078125
87.354515	17242.912109
100.076416	25801.263672
112.076485	34853.199219
113.071487	72483.187500
129.102692	135801.109375
131.082016	3855982.500000
166.815216	18049.777344
166.862991	19628.873047
166.974945	20578.265625
173.092178	181238.859375
184.248947	14569.136719
