# Supplementary material for: Untargeted Metabolomics Reveals Molecular Effects of Ketogenic Diet on Healthy and Tumor Xenograft Mouse Models
Source: Int J Mol Sci. 2019 Aug 8;20(16):3873. doi: 10.3390/ijms20163873 (PMC6719192; doi:10.3390/ijms20163873)
Supplement: Supplementary file 1 [file ijms-20-03873-s001.zip › ijms-546015-supplementary-XML/Database entries/N2-Acetyl-L-Ornithine_RP_positive_mz175.1077_rt0.85.tsv]

SPECTRUM - MS
vtlswr1s.raw
FTMS + c ESI d Full ms2 175.1077@hcd40.00 [50.0000-195.0000]
Scan #: 206
RT: 0.85
Data points: 37
Mass	Intensity
53.948490	5661.468262
55.054394	7388.249512
60.044689	131983.468750
66.766281	6703.715820
68.049522	11912.328125
70.065186	4670680.000000
71.049179	545405.500000
73.098015	4745.976563
74.023651	345146.031250
86.060104	27678.583984
87.091759	49077.367188
88.039337	46246.226563
88.075668	276884.750000
97.075996	145302.546875
98.060005	114610.789063
99.044228	40054.773438
111.091560	93161.757813
112.075661	619024.250000
113.070877	85689.015625
115.086563	5025739.500000
116.070526	2032258.750000
117.055161	6414.945801
130.086533	35738.277344
133.096939	159363.890625
139.086441	276188.437500
140.070831	27245.134766
147.259323	5539.169922
157.097031	461696.656250
158.081070	1643783.625000
159.076035	62142.460938
166.744858	6406.051270
166.793015	8902.099609
166.897873	10292.761719
175.066437	100332.984375
175.081635	31623.781250
175.107574	373071.812500
175.122787	14157.422852
