# Supplementary material for: Untargeted Metabolomics Reveals Molecular Effects of Ketogenic Diet on Healthy and Tumor Xenograft Mouse Models
Source: Int J Mol Sci. 2019 Aug 8;20(16):3873. doi: 10.3390/ijms20163873 (PMC6719192; doi:10.3390/ijms20163873)
Supplement: Supplementary file 1 [file ijms-20-03873-s001.zip › ijms-546015-supplementary-XML/Database entries/N5-Acetylornithine_HILIC_negative_mz173.0930_rt12.44.tsv]

SPECTRUM - MS
20190426_H9M9_N5Acetylornithine_166uM_sealedPump_62.raw
FTMS - c ESI d Full ms2 173.0930@hcd40.00 [50.0000-195.0000]
Scan #: 5666
RT: 12.44
Data points: 27
Mass	Intensity
56.562824	24273.810547
58.029060	1319754.750000
66.953079	34572.566406
79.874405	25152.820313
83.060928	114263.625000
84.045029	113466.773438
85.076523	30142.673828
92.413513	28814.394531
96.045677	41090.562500
97.233788	28323.105469
100.076965	34035.285156
101.276680	31840.009766
112.076736	155524.109375
113.071846	214213.171875
114.055916	283414.468750
120.419510	29466.289063
125.071922	104056.859375
127.087677	210458.078125
129.103302	485664.656250
131.082504	4245707.000000
132.086609	25714.652344
153.352982	24807.072266
154.947540	182219.734375
155.083420	41119.890625
173.093079	3619077.500000
174.096466	46110.589844
191.625992	29017.167969
