# Supplementary material for: Untargeted Metabolomics Reveals Molecular Effects of Ketogenic Diet on Healthy and Tumor Xenograft Mouse Models
Source: Int J Mol Sci. 2019 Aug 8;20(16):3873. doi: 10.3390/ijms20163873 (PMC6719192; doi:10.3390/ijms20163873)
Supplement: Supplementary file 1 [file ijms-20-03873-s001.zip › ijms-546015-supplementary-XML/Database entries/O-Adipoyl-L-carnitine_RP_positive_mz290.1600_rt4.25.tsv]

SPECTRUM - MS
20190212_H9M9_LB_Standard_HILIC_pos_targeted_20.raw
FTMS + c ESI d Full ms2 290.1600@hcd40.00 [50.0000-315.0000]
Scan #: 1292
RT: 4.25
Data points: 37
Mass	Intensity
51.575428	215189.203125
55.051968	484395.312500
55.054577	13848467.000000
57.033775	5422066.500000
58.062790	337642.468750
58.065372	2536306.000000
59.046619	387644.281250
59.049397	3483972.750000
59.073212	1076717.000000
60.081047	41470812.000000
67.917923	210832.468750
68.161880	233081.718750
70.392517	188137.578125
74.689026	208445.000000
83.049156	28125750.000000
84.080811	2663255.250000
85.028419	260958752.000000
101.059746	40244960.000000
101.066772	324824.156250
103.038712	1810130.000000
105.069641	203425.562500
111.044083	100942984.000000
114.812576	205545.625000
129.054581	35449184.000000
129.077881	1955159.375000
144.101852	12578309.000000
147.065079	10498175.000000
166.834671	343672.875000
166.932159	308980.718750
166.944977	326234.937500
178.702209	229126.218750
185.081238	1105571.500000
195.065216	1392999.000000
213.075699	33010078.000000
231.086395	26141540.000000
239.994751	205815.203125
290.159882	215655904.000000
