# Supplementary material for: Untargeted Metabolomics Reveals Molecular Effects of Ketogenic Diet on Healthy and Tumor Xenograft Mouse Models
Source: Int J Mol Sci. 2019 Aug 8;20(16):3873. doi: 10.3390/ijms20163873 (PMC6719192; doi:10.3390/ijms20163873)
Supplement: Supplementary file 1 [file ijms-20-03873-s001.zip › ijms-546015-supplementary-XML/Database entries/O-Adipoylcarnitine_HILIC_negative_mz288.1453_rt11.47.tsv]

SPECTRUM - MS
ayvp1odm.raw
FTMS - c ESI d Full ms2 288.1453@hcd40.00 [50.0000-310.0000]
Scan #: 2766
RT: 11.47
Data points: 16
Mass	Intensity
50.268948	1712.225952
53.038506	2321.274902
57.033607	4295.085938
67.619545	2125.325439
77.751900	1794.516357
81.033836	757064.750000
82.929077	1719.242798
83.049484	1752977.625000
95.277626	2061.525879
101.060272	1024826.750000
127.039543	143613.078125
145.049957	539562.562500
166.805954	3084.263428
166.911774	4185.400391
166.967285	2353.823730
299.267365	1862.208862
