# Supplementary material for: Untargeted Metabolomics Reveals Molecular Effects of Ketogenic Diet on Healthy and Tumor Xenograft Mouse Models
Source: Int J Mol Sci. 2019 Aug 8;20(16):3873. doi: 10.3390/ijms20163873 (PMC6719192; doi:10.3390/ijms20163873)
Supplement: Supplementary file 1 [file ijms-20-03873-s001.zip › ijms-546015-supplementary-XML/Database entries/O-Adipoylcarnitine_HILIC_positive_mz290.1598_rt11.48.tsv]

SPECTRUM - MS
20190213_H9M9_LB_Standard_HILIC_pos_targeted_06.raw
FTMS + c ESI d Full ms2 290.1598@hcd40.00 [50.0000-315.0000]
Scan #: 4147
RT: 11.48
Data points: 36
Mass	Intensity
55.054581	26080146.000000
56.596878	1410166.625000
57.033848	8475297.000000
58.065243	2356664.000000
59.049370	4444797.000000
60.069061	1426813.375000
60.078087	2249595.250000
60.081036	54474684.000000
66.886620	1849914.250000
83.049110	32450378.000000
84.072205	1146840.250000
84.080757	2898817.000000
85.028397	351593472.000000
101.053177	2124252.750000
101.059723	58451548.000000
103.038925	4788307.500000
111.044037	143602480.000000
122.003822	1139699.250000
129.054550	55032444.000000
129.079025	1574349.000000
132.816681	1175343.625000
144.101883	16002143.000000
147.064804	12412128.000000
157.580460	1157543.000000
160.658554	1257856.625000
166.804504	1191155.500000
166.830566	1344166.125000
166.863235	1547277.375000
166.962494	2727548.000000
167.016052	1515381.125000
169.970932	1211454.000000
185.741943	1323557.125000
195.940414	1245577.625000
213.075684	55832480.000000
231.086182	34891936.000000
290.159729	247743008.000000
