# Supplementary material for: Untargeted Metabolomics Reveals Molecular Effects of Ketogenic Diet on Healthy and Tumor Xenograft Mouse Models
Source: Int J Mol Sci. 2019 Aug 8;20(16):3873. doi: 10.3390/ijms20163873 (PMC6719192; doi:10.3390/ijms20163873)
Supplement: Supplementary file 1 [file ijms-20-03873-s001.zip › ijms-546015-supplementary-XML/Database entries/O-Adipoylcarnitine_RP_negative_mz288.1453_rt4.28.tsv]

SPECTRUM - MS
20190212_H9M9_DaLi_Standard_HILIC_pos_1to5_44.raw
FTMS - c ESI d Full ms2 288.1453@hcd40.00 [50.0000-310.0000]
Scan #: 1974
RT: 4.28
Data points: 19
Mass	Intensity
54.205624	10635.809570
57.033588	26218.460938
57.770203	12974.348633
65.924629	11258.863281
69.033966	18110.978516
74.310059	12074.986328
76.797409	14075.042969
81.033859	7045499.000000
83.049530	4662326.000000
101.060318	2291493.000000
127.039658	212311.812500
145.050003	1233310.500000
159.065399	20262.375000
166.823425	15237.493164
166.883133	14514.065430
166.985733	18515.345703
218.954163	15425.541992
248.649261	13076.297852
248.884995	12659.619141
