# Supplementary material for: Untargeted Metabolomics Reveals Molecular Effects of Ketogenic Diet on Healthy and Tumor Xenograft Mouse Models
Source: Int J Mol Sci. 2019 Aug 8;20(16):3873. doi: 10.3390/ijms20163873 (PMC6719192; doi:10.3390/ijms20163873)
Supplement: Supplementary file 1 [file ijms-20-03873-s001.zip › ijms-546015-supplementary-XML/Database entries/Pantothenic acid_HILIC_negative_mz218.1033_rt3.35.tsv]

SPECTRUM - MS
ayvp1odm.raw
FTMS - c ESI d Full ms2 218.1033@hcd40.00 [50.0000-240.0000]
Scan #: 776
RT: 3.35
Data points: 13
Mass	Intensity
59.013031	1951812.750000
71.013000	3802847.000000
71.049438	15279364.000000
72.008194	540273.062500
88.039764	17123820.000000
97.903625	247645.078125
99.044678	4503667.500000
104.000610	278538.656250
116.071259	1394952.250000
146.081635	2775065.000000
166.827469	480120.656250
166.925751	661722.375000
166.983078	524224.937500
