# Supplementary material for: Untargeted Metabolomics Reveals Molecular Effects of Ketogenic Diet on Healthy and Tumor Xenograft Mouse Models
Source: Int J Mol Sci. 2019 Aug 8;20(16):3873. doi: 10.3390/ijms20163873 (PMC6719192; doi:10.3390/ijms20163873)
Supplement: Supplementary file 1 [file ijms-20-03873-s001.zip › ijms-546015-supplementary-XML/Database entries/Pantothenic acid_HILIC_positive_mz220.1180_rt3.34.tsv]

SPECTRUM - MS
20190213_H9M9_LB_Standard_HILIC_pos_targeted_06.raw
FTMS + c ESI d Full ms2 220.1180@hcd40.00 [50.0000-240.0000]
Scan #: 980
RT: 3.34
Data points: 40
Mass	Intensity
55.017799	1129793.625000
55.054363	1181491.375000
57.070099	5722111.500000
59.049282	2534422.750000
65.267990	9203271.000000
67.054260	6288911.500000
69.069862	7072542.000000
70.028938	10181328.000000
72.040901	1455210.375000
72.044449	21009900.000000
73.028305	5095929.000000
73.064339	1046911.125000
83.048950	1315827.250000
85.064766	12810629.000000
87.080261	2489490.250000
90.054970	150175136.000000
95.049232	7499541.500000
96.080658	2020997.625000
98.023666	21934166.000000
100.038757	1551152.625000
103.075180	9679268.000000
109.779732	1402585.625000
113.059464	6102624.000000
116.034225	21337198.000000
124.075699	24590088.000000
134.288971	1180939.500000
142.086502	9163337.000000
152.659546	1006073.125000
158.069321	1182900.000000
160.096497	1696388.250000
166.086243	1962747.375000
166.803909	1275477.125000
166.852280	1813143.500000
166.953751	1466301.125000
167.006775	1011530.062500
174.112656	2061673.000000
180.398315	1129758.875000
184.096603	24452374.000000
202.107513	41871068.000000
220.117889	61902508.000000
