# Supplementary material for: Untargeted Metabolomics Reveals Molecular Effects of Ketogenic Diet on Healthy and Tumor Xenograft Mouse Models
Source: Int J Mol Sci. 2019 Aug 8;20(16):3873. doi: 10.3390/ijms20163873 (PMC6719192; doi:10.3390/ijms20163873)
Supplement: Supplementary file 1 [file ijms-20-03873-s001.zip › ijms-546015-supplementary-XML/Database entries/Pantothenic acid_RP_negative_mz218.1033_rt4.31.tsv]

SPECTRUM - MS
20190212_H9M9_DaLi_Standard_HILIC_pos_1to5_targeted_45.raw
FTMS - c ESI d Full ms2 218.1033@hcd40.00 [50.0000-240.0000]
Scan #: 1153
RT: 4.31
Data points: 29
Mass	Intensity
50.064587	6215.169922
50.272278	6090.687012
50.343452	6018.977051
56.513241	6622.971191
59.012890	983957.187500
60.008060	64854.812500
66.881676	9520.789063
71.013046	1696166.000000
71.049400	6063103.500000
72.008316	215033.890625
72.044693	44173.578125
74.623833	6545.951660
88.039764	15200669.000000
93.562927	6097.160156
97.458229	5461.728027
98.060852	66088.265625
99.044670	1592400.125000
99.756981	6766.075195
108.081665	7459.038574
114.055641	12660.214844
116.034630	68284.562500
116.071228	617037.750000
126.091637	7837.819336
128.071167	11481.875977
129.055023	284823.093750
146.081619	5568278.000000
166.888870	9365.962891
166.989685	13510.073242
218.102539	411798.531250
