# Supplementary material for: Untargeted Metabolomics Reveals Molecular Effects of Ketogenic Diet on Healthy and Tumor Xenograft Mouse Models
Source: Int J Mol Sci. 2019 Aug 8;20(16):3873. doi: 10.3390/ijms20163873 (PMC6719192; doi:10.3390/ijms20163873)
Supplement: Supplementary file 1 [file ijms-20-03873-s001.zip › ijms-546015-supplementary-XML/Database entries/Pantothenic acid_RP_positive_mz220.1180_rt4.33.tsv]

SPECTRUM - MS
20190212_H9M9_LB_Standard_HILIC_pos_targeted_20.raw
FTMS + c ESI d Full ms2 220.1180@hcd40.00 [50.0000-240.0000]
Scan #: 1316
RT: 4.33
Data points: 40
Mass	Intensity
55.054623	1030658.562500
57.070217	9426388.000000
59.049526	7893183.500000
66.273643	1958635.250000
66.276894	2251559.250000
67.054321	11466193.000000
69.070038	8604320.000000
70.028893	12513027.000000
71.255562	1124009.500000
72.044464	25766240.000000
73.028404	2701345.750000
74.023285	1397138.250000
83.048981	2194563.750000
85.064819	19002660.000000
86.096184	1406215.625000
87.080238	2186650.750000
90.054985	160606608.000000
92.529945	1065336.000000
95.049065	12151403.000000
96.080681	2376835.250000
98.023682	26842650.000000
100.039185	2621322.000000
103.075333	16446810.000000
113.059601	5869344.000000
116.034203	20325454.000000
124.075623	33672948.000000
131.070724	1351767.750000
140.830307	1140064.875000
142.086227	11812783.000000
160.096771	4485399.500000
161.745026	1274167.625000
166.086563	4202013.000000
166.934357	2127156.750000
174.112579	2591313.750000
184.096832	28420572.000000
195.528915	1132840.375000
202.107269	40900828.000000
202.125031	2055437.000000
220.118073	53150324.000000
220.138565	2223549.500000
