# Supplementary material for: Untargeted Metabolomics Reveals Molecular Effects of Ketogenic Diet on Healthy and Tumor Xenograft Mouse Models
Source: Int J Mol Sci. 2019 Aug 8;20(16):3873. doi: 10.3390/ijms20163873 (PMC6719192; doi:10.3390/ijms20163873)
Supplement: Supplementary file 1 [file ijms-20-03873-s001.zip › ijms-546015-supplementary-XML/Database entries/Phenacylamine (2-Aminoacetophenone)_HILIC_positive_mz136.0757_rt4.65.tsv]

SPECTRUM - MS
20190213_H9M9_LB_Standard_HILIC_pos_targeted_06.raw
FTMS + c ESI d Full ms2 136.0757@hcd40.00 [50.0000-155.0000]
Scan #: 1488
RT: 4.65
Data points: 15
Mass	Intensity
58.861820	889809.187500
62.649025	991243.750000
62.998508	881208.250000
65.038704	1050092.000000
66.845070	1649643.875000
66.848099	1341705.375000
70.891571	1041354.812500
87.185287	869993.625000
91.054253	111338776.000000
97.916054	1101404.875000
117.057549	1766617.375000
118.065109	123606160.000000
119.049179	17515834.000000
136.075531	9586532.000000
152.861588	927565.812500
