# Supplementary material for: Untargeted Metabolomics Reveals Molecular Effects of Ketogenic Diet on Healthy and Tumor Xenograft Mouse Models
Source: Int J Mol Sci. 2019 Aug 8;20(16):3873. doi: 10.3390/ijms20163873 (PMC6719192; doi:10.3390/ijms20163873)
Supplement: Supplementary file 1 [file ijms-20-03873-s001.zip › ijms-546015-supplementary-XML/Database entries/Phenacylamine (2-Aminoacetophenone)_RP_positive_mz136.0758_rt3.47.tsv]

SPECTRUM - MS
20190212_H9M9_LB_Standard_HILIC_pos_targeted_20.raw
FTMS + c ESI d Full ms2 136.0758@hcd40.00 [50.0000-155.0000]
Scan #: 1065
RT: 3.47
Data points: 10
Mass	Intensity
53.391926	319837.281250
66.515305	798299.750000
91.054253	38806920.000000
97.217758	353621.218750
102.818542	333418.250000
117.057381	1278055.375000
118.065125	39539704.000000
119.049240	7039198.500000
136.075729	4081593.500000
149.766769	320123.812500
