# Supplementary material for: Untargeted Metabolomics Reveals Molecular Effects of Ketogenic Diet on Healthy and Tumor Xenograft Mouse Models
Source: Int J Mol Sci. 2019 Aug 8;20(16):3873. doi: 10.3390/ijms20163873 (PMC6719192; doi:10.3390/ijms20163873)
Supplement: Supplementary file 1 [file ijms-20-03873-s001.zip › ijms-546015-supplementary-XML/Database entries/Propionylcarnitine_HILIC_positive_mz218.1387_rt9.75.tsv]

SPECTRUM - MS
20190213_H9M9_LB_Standard_HILIC_pos_targeted_06.raw
FTMS + c ESI d Full ms2 218.1387@hcd40.00 [50.0000-240.0000]
Scan #: 3455
RT: 9.75
Data points: 19
Mass	Intensity
57.033672	28037222.000000
58.065510	1903043.750000
59.073105	1988023.875000
60.081020	98481328.000000
66.295959	4592878.000000
70.756538	1092764.375000
75.044121	1387687.625000
81.968956	1050552.500000
82.463837	1049393.625000
84.080666	4977021.500000
85.028389	1170686720.000000
129.078156	2172394.250000
144.101761	25313112.000000
145.865875	1311790.125000
159.065109	115996120.000000
161.934555	1360739.625000
166.824951	1270680.500000
166.872726	2008036.500000
218.138611	274232800.000000
