# Supplementary material for: Untargeted Metabolomics Reveals Molecular Effects of Ketogenic Diet on Healthy and Tumor Xenograft Mouse Models
Source: Int J Mol Sci. 2019 Aug 8;20(16):3873. doi: 10.3390/ijms20163873 (PMC6719192; doi:10.3390/ijms20163873)
Supplement: Supplementary file 1 [file ijms-20-03873-s001.zip › ijms-546015-supplementary-XML/Database entries/Propionylcarnitine_RP_positive_mz218.1388_rt2.99.tsv]

SPECTRUM - MS
vtlswr1s.raw
FTMS + c ESI d Full ms2 218.1388@hcd40.00 [50.0000-240.0000]
Scan #: 782
RT: 2.99
Data points: 44
Mass	Intensity
55.054493	2560.607178
55.934437	1690.798218
56.057846	3372.270264
57.033760	17658.431641
58.065483	1771.334229
60.081055	44529.671875
61.596329	1536.039307
63.298164	1548.680176
66.172577	6549.613770
67.054504	2006.759644
81.069786	2057.724121
83.049156	6132.983887
84.052475	7892.398926
84.080956	2314.989502
85.028412	675809.875000
97.915779	2061.323242
101.059685	6555.060059
102.063332	2073.912598
107.347504	1546.399170
111.044281	10681.171875
112.047447	13171.533203
128.950607	1672.703247
129.053711	1763.559082
130.058167	7166.125488
144.101791	14866.034180
148.977188	1612.190552
155.070267	2044.082275
156.073532	21464.316406
159.064957	26683.955078
166.802460	1627.879517
166.907990	2679.410400
166.987823	5868.632813
173.081436	2502.287109
174.084366	21545.818359
176.971680	3172.255127
182.190231	1756.309937
200.200745	3557.645020
208.014374	8460.291992
218.111313	21124.457031
218.138977	56653.187500
218.190079	29406.035156
218.209824	2432.915039
227.978912	1421.381348
238.276276	1707.581299
