# Supplementary material for: Untargeted Metabolomics Reveals Molecular Effects of Ketogenic Diet on Healthy and Tumor Xenograft Mouse Models
Source: Int J Mol Sci. 2019 Aug 8;20(16):3873. doi: 10.3390/ijms20163873 (PMC6719192; doi:10.3390/ijms20163873)
Supplement: Supplementary file 1 [file ijms-20-03873-s001.zip › ijms-546015-supplementary-XML/Database entries/Sarcosine_HILIC_positive_mz90.0551_rt12.05.tsv]

SPECTRUM - MS
20190213_H9M9_LB_Sarcosine_20.raw
FTMS + c ESI d Full ms2 90.0551@hcd40.00 [50.0000-110.0000]
Scan #: 2952
RT: 12.05
Data points: 3
Mass	Intensity
69.299057	677249.937500
82.191544	667716.375000
90.055038	8616202.000000
