# Supplementary material for: Untargeted Metabolomics Reveals Molecular Effects of Ketogenic Diet on Healthy and Tumor Xenograft Mouse Models
Source: Int J Mol Sci. 2019 Aug 8;20(16):3873. doi: 10.3390/ijms20163873 (PMC6719192; doi:10.3390/ijms20163873)
Supplement: Supplementary file 1 [file ijms-20-03873-s001.zip › ijms-546015-supplementary-XML/Database entries/Sarcosine_RP_positive_mz90.0550_rt0.84.tsv]

SPECTRUM - MS
20190212_H9M9_LB_Standard_HILIC_pos_targeted_20.raw
FTMS + c ESI d Full ms2 90.0550@hcd40.00 [50.0000-110.0000]
Scan #: 255
RT: 0.84
Data points: 8
Mass	Intensity
53.336231	80308.921875
58.553581	76935.484375
70.136757	88412.093750
80.444244	77737.484375
88.590225	86328.367188
90.054977	1364488.875000
95.472794	78201.492188
99.746590	85600.804688
