# Supplementary material for: Untargeted Metabolomics Reveals Molecular Effects of Ketogenic Diet on Healthy and Tumor Xenograft Mouse Models
Source: Int J Mol Sci. 2019 Aug 8;20(16):3873. doi: 10.3390/ijms20163873 (PMC6719192; doi:10.3390/ijms20163873)
Supplement: Supplementary file 1 [file ijms-20-03873-s001.zip › ijms-546015-supplementary-XML/Database entries/Stearoylcarnitine_HILIC_positive_mz428.3733_rt3.08.tsv]

SPECTRUM - MS
20190213_H9M9_LB_Standard_HILIC_pos_targeted_06.raw
FTMS + c ESI d Full ms2 428.3733@hcd40.00 [50.0000-455.0000]
Scan #: 885
RT: 3.08
Data points: 33
Mass	Intensity
54.021397	1392104.750000
54.183895	1351656.750000
55.054520	2138215.000000
57.033775	24713542.000000
57.070221	26468680.000000
58.065289	6230890.500000
60.081001	111576760.000000
64.938820	1210344.875000
65.265045	11946049.000000
67.054268	7975624.000000
69.069534	4271392.500000
71.085564	14901225.000000
81.069984	7644721.000000
83.085457	3002005.000000
84.080940	10631222.000000
85.028366	1195762304.000000
85.101204	6611546.000000
94.332855	1305572.625000
95.085526	11616018.000000
97.101410	3120207.750000
97.582863	1331077.125000
109.100990	1718168.625000
123.117035	2124783.750000
129.078583	2039445.125000
137.365250	1374163.125000
144.101898	29563514.000000
166.850357	3141589.250000
166.953186	3403613.750000
203.377747	1656703.125000
267.268585	9394738.000000
369.299683	46482612.000000
388.876801	6316943.000000
428.373108	506081696.000000
