# Supplementary material for: Untargeted Metabolomics Reveals Molecular Effects of Ketogenic Diet on Healthy and Tumor Xenograft Mouse Models
Source: Int J Mol Sci. 2019 Aug 8;20(16):3873. doi: 10.3390/ijms20163873 (PMC6719192; doi:10.3390/ijms20163873)
Supplement: Supplementary file 1 [file ijms-20-03873-s001.zip › ijms-546015-supplementary-XML/Database entries/Stearoylcarnitine_RP_positive_mz428.3736_rt8.53.tsv]

SPECTRUM - MS
20190212_H9M9_LB_Standard_HILIC_pos_targeted_20.raw
FTMS + c ESI d Full ms2 428.3736@hcd40.00 [50.0000-455.0000]
Scan #: 2564
RT: 8.53
Data points: 53
Mass	Intensity
55.054581	91948.296875
56.906303	12867.737305
57.033810	932273.000000
57.070213	928585.750000
57.440556	11424.329102
58.063358	15321.688477
58.065548	248670.250000
59.073299	76468.609375
60.081047	4383682.500000
65.258629	49890.546875
65.262360	61895.085938
67.054390	270605.500000
69.069977	216595.484375
71.085594	807131.937500
79.054649	27614.386719
81.069893	370430.093750
83.085609	218682.171875
84.080917	374915.906250
85.028412	49623104.000000
85.101204	400326.218750
89.059853	53550.457031
93.069611	23854.363281
95.085472	504077.812500
95.091316	18343.382813
97.101112	198253.406250
98.060425	15540.459961
99.116516	14277.853516
102.172867	14609.646484
103.039139	68753.328125
109.101357	213146.640625
111.110207	15218.002930
111.117012	87669.421875
116.846428	14693.380859
122.765121	14807.314453
123.116928	100601.296875
126.055099	60071.996094
129.078323	232187.515625
137.132278	32039.548828
144.101898	1225191.125000
154.243225	15526.142578
162.112228	26320.697266
166.798370	18564.042969
166.857361	15641.732422
166.956558	22997.406250
167.008881	15815.092773
182.239502	14363.700195
260.536163	13148.097656
267.268402	297407.687500
285.280487	65042.792969
369.299866	1775357.750000
388.888977	55805.019531
428.373474	24565738.000000
433.204712	15228.499023
