# Supplementary material for: Untargeted Metabolomics Reveals Molecular Effects of Ketogenic Diet on Healthy and Tumor Xenograft Mouse Models
Source: Int J Mol Sci. 2019 Aug 8;20(16):3873. doi: 10.3390/ijms20163873 (PMC6719192; doi:10.3390/ijms20163873)
Supplement: Supplementary file 1 [file ijms-20-03873-s001.zip › ijms-546015-supplementary-XML/Database entries/Suberic acid_HILIC_negative_mz173.0817_rt1.77.tsv]

SPECTRUM - MS
2xxfcjjk.raw
FTMS - c ESI d Full ms2 173.0817@hcd40.00 [50.0000-195.0000]
Scan #: 405
RT: 1.77
Data points: 32
Mass	Intensity
53.038445	3987.698975
55.017971	19902.167969
57.033566	837362.937500
59.012928	3388.136963
59.966450	2914.589111
60.630371	1677.786987
65.038780	8044.907227
66.934814	1914.204224
67.017960	3561.858643
67.054413	188436.968750
69.033768	10664.910156
71.012856	2993.214600
76.969322	22656.431641
80.026001	58887.273438
81.033798	2696577.750000
83.049446	2061360.250000
91.054733	36170.066406
93.033905	13007.218750
107.049683	30007.380859
109.065369	749161.312500
111.081024	346186.062500
111.088905	5431.402832
129.091400	10408.169922
133.475815	2302.328125
136.936218	10939.705078
154.946625	31355.908203
166.858444	3045.982666
166.871124	2026.762451
166.914093	3221.710205
167.007462	1837.726563
167.021088	3300.545410
167.071365	2407.172363
