# Supplementary material for: Untargeted Metabolomics Reveals Molecular Effects of Ketogenic Diet on Healthy and Tumor Xenograft Mouse Models
Source: Int J Mol Sci. 2019 Aug 8;20(16):3873. doi: 10.3390/ijms20163873 (PMC6719192; doi:10.3390/ijms20163873)
Supplement: Supplementary file 1 [file ijms-20-03873-s001.zip › ijms-546015-supplementary-XML/Database entries/Suberic acid_RP_negative_mz173.0817_rt5.18.tsv]

SPECTRUM - MS
20190212_H9M9_DaLi_Standard_HILIC_neg_1to5_targeted_43.raw
FTMS - c ESI d Full ms2 173.0817@hcd40.00 [50.0000-195.0000]
Scan #: 1779
RT: 5.18
Data points: 30
Mass	Intensity
52.359955	2152.708252
53.038425	3763.569824
55.017960	24258.662109
57.033569	1380991.875000
59.012856	11395.721680
65.038803	5385.504395
66.667618	3996.838379
66.670563	2359.772949
67.018112	13792.996094
67.054398	277987.906250
69.033737	24343.892578
69.502701	2204.675537
71.013023	5682.165527
79.054199	2379.801270
80.026024	110510.554688
81.033806	4140557.250000
83.049438	3915277.000000
88.530701	2588.661865
91.054680	69672.437500
93.033829	21350.703125
95.049622	4562.119629
107.049698	54651.878906
109.065376	1415293.000000
111.081024	971181.875000
129.091690	36888.574219
150.041290	2393.264404
155.071014	3391.525635
166.856781	3032.270752
166.910782	2667.253418
167.012207	4228.209961
