# Supplementary material for: Untargeted Metabolomics Reveals Molecular Effects of Ketogenic Diet on Healthy and Tumor Xenograft Mouse Models
Source: Int J Mol Sci. 2019 Aug 8;20(16):3873. doi: 10.3390/ijms20163873 (PMC6719192; doi:10.3390/ijms20163873)
Supplement: Supplementary file 1 [file ijms-20-03873-s001.zip › ijms-546015-supplementary-XML/Database entries/Taurocholic acid_HILIC_negative_mz514.2840_rt6.61.tsv]

SPECTRUM - MS
310and0f.raw
FTMS - c ESI d Full ms2 514.2840@hcd40.00 [50.0000-540.0000]
Scan #: 2437
RT: 6.61
Data points: 17
Mass	Intensity
66.662247	102283.117188
79.956627	553457.125000
83.791168	62529.460938
101.598518	73439.500000
127.434662	76091.804688
127.533966	72532.289063
144.028625	76563.132813
155.304291	69348.773438
166.741241	93651.789063
166.796310	153611.750000
166.899979	114301.375000
237.246994	86521.039063
240.679626	72556.156250
388.755524	80335.296875
388.799957	195678.406250
388.884979	73210.312500
507.811707	159817.328125
