# Supplementary material for: Untargeted Metabolomics Reveals Molecular Effects of Ketogenic Diet on Healthy and Tumor Xenograft Mouse Models
Source: Int J Mol Sci. 2019 Aug 8;20(16):3873. doi: 10.3390/ijms20163873 (PMC6719192; doi:10.3390/ijms20163873)
Supplement: Supplementary file 1 [file ijms-20-03873-s001.zip › ijms-546015-supplementary-XML/Database entries/Taurocholic acid_HILIC_positive_mz516.2991_rt6.64.tsv]

SPECTRUM - MS
x1mb0xgu.raw
FTMS + c ESI d Full ms2 516.2991@hcd40.00 [50.0000-545.0000]
Scan #: 1524
RT: 6.64
Data points: 99
Mass	Intensity
55.054455	140170.890625
65.100311	111965.914063
65.104233	112641.968750
67.054131	163469.140625
69.069771	29802.132813
71.861740	25867.890625
79.053978	176975.453125
81.069839	313736.062500
83.049187	20782.714844
83.085655	48233.007813
85.064682	55062.031250
85.389824	19215.384766
91.054016	209843.015625
93.069809	326511.468750
95.085464	311569.000000
105.069817	385547.781250
107.085480	299267.250000
108.011322	157136.343750
109.101173	178564.562500
117.069824	88795.820313
119.085449	367964.968750
121.101067	123321.304688
123.080482	52502.757813
123.116463	49197.519531
126.021858	2007437.625000
128.061356	27128.535156
129.069275	46615.382813
131.085495	281775.968750
133.100922	287485.562500
135.116791	107721.617188
137.096313	31624.982422
142.078125	29735.060547
143.085236	218414.531250
144.092987	29015.746094
144.332581	20836.681641
145.100922	395744.437500
145.111206	24062.585938
147.116562	221050.703125
151.389832	19930.177734
155.085464	51177.078125
156.093552	32001.742188
157.101028	495146.250000
159.116684	381490.093750
161.132446	142179.015625
166.192352	28319.857422
166.844879	27049.175781
166.893845	40869.726563
166.998825	47007.335938
167.053391	30133.113281
169.101151	239383.093750
171.116730	315398.437500
173.132507	137832.781250
175.112122	31825.355469
180.799316	24928.228516
181.100571	36364.597656
183.116745	270687.187500
185.095703	49129.667969
185.131989	255720.875000
187.112137	39531.871094
187.148468	102957.789063
189.164429	21284.746094
193.101227	25406.240234
195.116379	45201.808594
197.132828	117398.382813
199.147919	325900.437500
201.163589	47736.058594
208.063675	305271.625000
209.132095	560886.250000
211.148087	175219.984375
213.163696	390147.187500
223.148285	91387.625000
225.163513	121871.031250
227.143204	438424.437500
227.178177	219980.640625
229.159409	41596.234375
237.164566	90113.515625
239.179474	54434.164063
241.159241	50458.476563
241.195236	137441.250000
249.163864	29210.402344
255.175415	50365.468750
295.205475	90082.117188
295.242065	102584.101563
309.258484	53098.394531
314.143188	25866.019531
319.241730	599333.187500
337.252502	2036987.750000
352.158661	110731.851563
354.174072	53456.218750
355.261963	35759.511719
358.760590	23364.720703
368.189514	35434.148438
388.885315	26214.443359
388.926758	49661.316406
408.216949	27844.824219
420.214569	26307.322266
462.266937	5378046.000000
480.278137	372726.687500
507.987823	46154.804688
