# Supplementary material for: Untargeted Metabolomics Reveals Molecular Effects of Ketogenic Diet on Healthy and Tumor Xenograft Mouse Models
Source: Int J Mol Sci. 2019 Aug 8;20(16):3873. doi: 10.3390/ijms20163873 (PMC6719192; doi:10.3390/ijms20163873)
Supplement: Supplementary file 1 [file ijms-20-03873-s001.zip › ijms-546015-supplementary-XML/Database entries/Taurocholic acid_RP_negative_mz514.2842_rt6.39.tsv]

SPECTRUM - MS
20190212_H9M9_DaLi_Standard_RP_neg_100uM_targeted_47.raw
FTMS - c ESI d Full ms2 514.2842@hcd40.00 [50.0000-540.0000]
Scan #: 2824
RT: 6.39
Data points: 15
Mass	Intensity
65.842293	15691.689453
67.004745	31685.605469
79.956619	428641.187500
80.964417	21169.275391
102.253120	13886.810547
125.494484	15696.826172
166.828094	24118.564453
166.878998	23511.693359
166.985748	47406.015625
195.270523	15340.990234
217.324844	15400.180664
308.362305	16268.736328
388.906281	30175.234375
507.912506	28291.365234
514.281982	114154.882813
