# Supplementary material for: Untargeted Metabolomics Reveals Molecular Effects of Ketogenic Diet on Healthy and Tumor Xenograft Mouse Models
Source: Int J Mol Sci. 2019 Aug 8;20(16):3873. doi: 10.3390/ijms20163873 (PMC6719192; doi:10.3390/ijms20163873)
Supplement: Supplementary file 1 [file ijms-20-03873-s001.zip › ijms-546015-supplementary-XML/Database entries/Taurocholic acid_RP_positive_mz516.2993_rt6.47.tsv]

SPECTRUM - MS
20190212_H9M9_LB_Standard_RP_neg_targeted_22.raw
FTMS + c ESI d Full ms2 516.2993@hcd40.00 [50.0000-545.0000]
Scan #: 1621
RT: 6.47
Data points: 131
Mass	Intensity
55.054523	169732.578125
65.075928	258215.812500
67.054337	242121.000000
69.069969	89765.023438
70.028725	34419.617188
77.935669	19402.066406
79.054161	277648.906250
81.069893	507666.531250
83.049286	36343.921875
83.085365	87356.320313
85.064781	122397.023438
91.054298	354779.000000
93.069878	456252.687500
93.614845	22418.343750
95.085556	514430.156250
95.676216	20124.982422
97.101173	39958.238281
97.923668	63982.003906
105.069855	637109.750000
107.085487	572127.125000
108.011429	246822.734375
109.064575	52662.273438
109.100998	293650.062500
117.069763	130131.070313
119.085503	656123.937500
121.065155	21111.968750
121.101448	267840.593750
123.080185	99709.351563
123.116440	91330.218750
125.095421	26126.783203
126.021912	3392108.750000
128.062012	22796.890625
129.069656	101127.367188
131.085480	422074.531250
133.101074	462831.687500
135.080490	28256.488281
135.117065	184509.156250
137.096359	32595.738281
142.077728	41113.453125
143.085587	386052.187500
143.166107	27173.712891
144.093643	32214.179688
145.101044	574669.750000
147.116852	326296.531250
149.096329	82248.976563
149.132294	53949.265625
155.085571	95335.093750
156.093002	32932.226563
157.101212	634327.312500
159.116745	707659.625000
161.132339	229484.406250
163.112350	48856.226563
164.037933	48169.296875
166.853683	29677.367188
166.955948	27405.197266
166.983154	24636.216797
167.004700	23859.996094
169.100891	224589.593750
170.109268	26032.476563
171.116745	491265.000000
173.133102	202703.750000
175.111572	101332.671875
175.147644	45317.144531
177.127655	40706.628906
181.101776	99379.843750
183.116776	355194.656250
185.096283	128832.570313
185.132477	476699.875000
187.111008	82692.390625
187.147858	171130.687500
189.127243	48033.371094
189.164780	44462.929688
193.100983	24869.136719
194.109619	31053.148438
195.116669	45044.171875
196.124466	47701.656250
197.132370	180482.015625
199.147980	722519.062500
201.163040	181416.843750
208.063751	633180.937500
209.132462	971927.125000
211.148087	333265.937500
213.130814	22176.542969
213.163940	632932.875000
215.143280	33745.628906
215.179520	78672.671875
221.134491	21357.490234
223.148239	140619.906250
225.164520	221203.953125
227.143005	711126.750000
227.178619	406889.531250
229.159088	158183.468750
234.078705	39819.296875
235.147766	35748.847656
237.164261	106104.046875
239.178558	182306.734375
241.158539	97171.335938
241.194351	226086.500000
243.174530	102091.945313
248.092972	77810.828125
249.165604	47400.601563
251.178436	43771.500000
253.195908	26247.203125
255.174332	102457.179688
262.110168	25719.242188
263.180084	94282.687500
277.195221	94979.875000
279.211761	30609.261719
293.226746	104615.226563
295.206421	119113.937500
295.242157	165780.593750
300.064270	23753.458984
309.223724	27950.402344
309.257477	94189.992188
319.242035	969859.500000
337.252625	2506695.000000
352.157837	93173.109375
354.174683	29493.757813
355.262482	22095.640625
366.171997	33821.089844
368.190460	37597.296875
388.908508	93324.656250
395.517792	21381.843750
399.208984	29715.318359
462.267181	6422551.000000
480.278015	637198.062500
498.287750	53420.753906
507.970367	40932.500000
511.883942	23542.275391
515.499573	34927.128906
533.456482	23089.595703
