# Supplementary material for: Untargeted Metabolomics Reveals Molecular Effects of Ketogenic Diet on Healthy and Tumor Xenograft Mouse Models
Source: Int J Mol Sci. 2019 Aug 8;20(16):3873. doi: 10.3390/ijms20163873 (PMC6719192; doi:10.3390/ijms20163873)
Supplement: Supplementary file 1 [file ijms-20-03873-s001.zip › ijms-546015-supplementary-XML/Database entries/Uric acid_HILIC_negative_mz167.0209_rt7.77.tsv]

SPECTRUM - MS
310and0f.raw
FTMS - c ESI d Full ms2 167.0209@hcd40.00 [50.0000-190.0000]
Scan #: 2942
RT: 7.77
Data points: 17
Mass	Intensity
55.157978	143251.484375
57.218708	158216.609375
60.227577	123948.101563
66.211212	275763.562500
68.283936	133537.718750
69.008545	1068192.000000
84.548172	174074.046875
96.019798	1119298.750000
99.436256	138395.109375
106.434814	148215.343750
124.014656	705485.375000
163.485657	149243.187500
166.805740	167707.468750
166.818176	176501.828125
166.918228	303584.000000
166.965775	194501.453125
187.256531	167979.265625
