# Supplementary material for: Untargeted Metabolomics Reveals Molecular Effects of Ketogenic Diet on Healthy and Tumor Xenograft Mouse Models
Source: Int J Mol Sci. 2019 Aug 8;20(16):3873. doi: 10.3390/ijms20163873 (PMC6719192; doi:10.3390/ijms20163873)
Supplement: Supplementary file 1 [file ijms-20-03873-s001.zip › ijms-546015-supplementary-XML/Database entries/Uric acid_RP_negative_mz167.0209_rt1.38.tsv]

SPECTRUM - MS
20190212_H9M9_DaLi_Standard_RP_neg_100uM_targeted_47.raw
FTMS - c ESI d Full ms2 167.0209@hcd40.00 [50.0000-190.0000]
Scan #: 475
RT: 1.38
Data points: 19
Mass	Intensity
50.971294	35691.097656
59.509174	41928.804688
62.586216	57799.605469
64.946228	40885.937500
66.838097	94018.781250
69.008644	1235763.500000
70.274506	39895.746094
73.391289	40484.636719
89.741928	48144.750000
96.019821	1354543.000000
97.003922	238547.953125
104.025391	47195.425781
109.268761	40083.675781
124.014748	2037130.875000
157.153778	46274.832031
166.818802	61542.175781
166.862518	59493.042969
166.970352	80821.914063
167.020554	853926.000000
