# Supplementary material for: Untargeted Metabolomics Reveals Molecular Effects of Ketogenic Diet on Healthy and Tumor Xenograft Mouse Models
Source: Int J Mol Sci. 2019 Aug 8;20(16):3873. doi: 10.3390/ijms20163873 (PMC6719192; doi:10.3390/ijms20163873)
Supplement: Supplementary file 1 [file ijms-20-03873-s001.zip › ijms-546015-supplementary-XML/Database entries/Uric acid_RP_positive_mz169.0356_rt1.40.tsv]

SPECTRUM - MS
20190212_H9M9_LB_Standard_RP_neg_targeted_22.raw
FTMS + c ESI d Full ms2 169.0356@hcd40.00 [50.0000-190.0000]
Scan #: 349
RT: 1.40
Data points: 25
Mass	Intensity
55.029343	141241.359375
59.238731	14062.211914
62.432869	10519.731445
66.571533	26402.603516
69.008270	49893.382813
70.040024	426354.437500
81.069954	13584.189453
82.062660	11610.973633
83.023651	13163.468750
92.739479	11722.469727
95.526016	11012.955078
96.019165	183376.828125
98.034828	457715.531250
99.018730	99630.976563
124.014145	110766.828125
126.029694	1464934.250000
141.040543	2253864.750000
144.040100	48873.675781
149.976440	12871.076172
151.024857	58615.402344
152.008957	871586.187500
166.885391	16944.169922
166.985352	21831.644531
169.035416	6788245.000000
170.019333	489305.906250
