# Supplementary material for: Untargeted Metabolomics Reveals Molecular Effects of Ketogenic Diet on Healthy and Tumor Xenograft Mouse Models
Source: Int J Mol Sci. 2019 Aug 8;20(16):3873. doi: 10.3390/ijms20163873 (PMC6719192; doi:10.3390/ijms20163873)
Supplement: Supplementary file 1 [file ijms-20-03873-s001.zip › ijms-546015-supplementary-XML/Database entries/Uridine_HILIC_negative_mz243.0622_rt3.23.tsv]

SPECTRUM - MS
zbox1cz1.raw
FTMS - c ESI d Full ms2 243.0622@hcd40.00 [50.0000-265.0000]
Scan #: 950
RT: 3.23
Data points: 17
Mass	Intensity
51.551983	191433.125000
64.401550	206887.187500
66.034050	1759011.625000
68.013451	888905.312500
74.955696	198919.515625
75.424683	194275.593750
81.021301	409730.062500
81.196678	272286.843750
81.215469	197467.296875
82.029045	5038395.500000
94.029381	393683.156250
110.024231	2166161.000000
122.024277	300899.187500
158.249115	212567.187500
166.849854	396764.812500
166.947922	248847.484375
166.960068	346099.656250
