# Supplementary material for: Untargeted Metabolomics Reveals Molecular Effects of Ketogenic Diet on Healthy and Tumor Xenograft Mouse Models
Source: Int J Mol Sci. 2019 Aug 8;20(16):3873. doi: 10.3390/ijms20163873 (PMC6719192; doi:10.3390/ijms20163873)
Supplement: Supplementary file 1 [file ijms-20-03873-s001.zip › ijms-546015-supplementary-XML/Database entries/Uridine_RP_negative_mz243.0622_rt2.08.tsv]

SPECTRUM - MS
20190212_H9M9_DaLi_Standard_RP_neg_100uM_targeted_47.raw
FTMS - c ESI d Full ms2 243.0622@hcd40.00 [50.0000-265.0000]
Scan #: 834
RT: 2.08
Data points: 21
Mass	Intensity
50.002537	45156.343750
51.691647	27107.810547
55.018028	46595.109375
65.997604	38899.312500
66.033989	936260.750000
66.630905	62922.144531
68.013222	451889.812500
78.034424	30181.738281
81.021210	154531.109375
82.029114	1811350.625000
83.013268	62253.992188
94.029152	271207.343750
97.904030	40901.968750
110.024147	534169.187500
122.024498	145019.468750
141.718994	28441.779297
166.808838	43405.976563
166.863968	52153.921875
166.967407	68160.242188
167.016861	48393.687500
171.632858	37446.679688
