# Supplementary material for: Untargeted Metabolomics Reveals Molecular Effects of Ketogenic Diet on Healthy and Tumor Xenograft Mouse Models
Source: Int J Mol Sci. 2019 Aug 8;20(16):3873. doi: 10.3390/ijms20163873 (PMC6719192; doi:10.3390/ijms20163873)
Supplement: Supplementary file 1 [file ijms-20-03873-s001.zip › ijms-546015-supplementary-XML/Database entries/Uridine_RP_positive_mz245.0768_rt2.08.tsv]

SPECTRUM - MS
20190212_H9M9_LB_Standard_RP_neg_targeted_22.raw
FTMS + c ESI d Full ms2 245.0768@hcd40.00 [50.0000-270.0000]
Scan #: 541
RT: 2.08
Data points: 19
Mass	Intensity
55.018116	22267.339844
57.033642	75739.718750
66.774223	27661.125000
69.033485	30051.998047
70.028793	241675.921875
73.028252	32921.968750
81.428871	18605.839844
85.028381	35907.578125
96.008041	196389.171875
97.028290	35281.160156
97.328217	15231.032227
113.034492	3335699.750000
113.531059	17476.857422
115.039047	29188.687500
133.049545	68504.343750
134.306763	17743.007813
166.988556	27798.326172
167.034988	21294.750000
220.140549	19686.089844
